# Supplementary material for: An intermetallic molecular nanomagnet with the lanthanide coordinated only by transition metals
Source: Nat Commun. 2022 Apr 19;13:2014. doi: 10.1038/s41467-022-29624-7 (PMC9018761; doi:10.1038/s41467-022-29624-7)
Supplement: Supplementary file 3 — Source Data [file 41467_2022_29624_MOESM3_ESM.xlsx]

## Sheet: Figure 2A
1.8 K (brown line)		3.0 K (red line)		4.2 K (orange line)		5.4 K (green line)		7.2 K (blue line)
H / Oe	M / Nb	H / Oe	M / Nb	H / Oe	M / Nb	H / Oe	M / Nb	H / Oe	M / Nb
24988.7	4.56068	24999.6	4.45006	24999.7	4.30273	24999.6	4.11673	25000.2	3.79723
24965.6	4.56037	24994.7	4.45545	24994.8	4.30241	24994.6	4.11756	24995.3	3.79871
24943.6	4.56154	24978.8	4.45815	24969	4.30655	24979.9	4.121	24979.5	3.8022
24921.6	4.56104	24959	4.45684	24939.3	4.30573	24960.1	4.12024	24959.7	3.79893
24899.8	4.56016	24937	4.45472	24916.2	4.30632	24937	4.12235	24937.7	3.79838
24878	4.562	24913.9	4.45658	24895.5	4.30662	24915	4.12026	24915.7	3.79558
24856	4.55949	24893.3	4.45748	24873.8	4.30535	24893.2	4.11648	24893.9	3.79579
24832.9	4.55769	24871.5	4.45525	24851.8	4.30541	24871.4	4.11625	24871.1	3.79423
24810.9	4.55847	24849.5	4.45537	24828.7	4.30418	24849.5	4.11668	24849.1	3.79264
24790	4.56053	24827.5	4.45498	24806.7	4.30292	24827.5	4.11776	24827.1	3.79286
24767	4.55946	24805.6	4.4554	24784.7	4.30418	24805.5	4.11591	24805.1	3.79368
24743.9	4.56021	24782.4	4.45488	24762.7	4.30426	24783.5	4.11558	24783.1	3.79095
24721.9	4.55704	24760.5	4.45552	24739.6	4.30313	24760.4	4.11194	24760	3.78919
24699.9	4.55799	24738.5	4.4563	24717.6	4.30091	24738.4	4.11327	24739.1	3.78866
24677.9	4.5604	24716.5	4.45668	24695.6	4.30184	24716.4	4.11501	24716	3.79126
24655.9	4.56028	24693.4	4.45711	24672.5	4.30247	24694.4	4.1128	24694.1	3.78906
24633.9	4.55941	24671.4	4.45589	24650.6	4.30213	24671.3	4.11042	24672	3.78561
24610.8	4.55522	24648.2	4.45364	24628.5	4.3037	24649.3	4.11232	24650	3.78333
24590	4.55743	24627.4	4.45573	24606.6	4.30145	24627.3	4.11165	24628	3.7844
24566.8	4.55752	24605.4	4.46035	24585.7	4.30303	24605.3	4.1113	24606	3.78447
24544.9	4.55757	24583.4	4.45566	24562.5	4.30272	24583.3	4.11045	24583	3.78398
24522.9	4.55615	24561.4	4.45404	24540.6	4.30009	24561.3	4.11123	24561	3.78085
24500.9	4.55779	24539.4	4.45369	24518.6	4.30146	24539.4	4.10821	24539	3.77867
24478.9	4.55773	24516.3	4.45401	24496.6	4.30017	24517.4	4.10692	24517	3.78002
24455.8	4.55811	24494.4	4.45609	24473.5	4.30186	24495.4	4.10699	24495	3.7804
24433.7	4.5572	24472.4	4.45256	24451.5	4.29902	24472.3	4.10522	24473	3.77593
24411.6	4.55561	24449.3	4.45395	24429.5	4.29702	24451.4	4.10528	24449.9	3.77234
24388.5	4.55569	24427.2	4.45091	24407.4	4.29604	24428.2	4.10536	24427.8	3.77406
24366.6	4.55911	24404	4.45328	24385.4	4.29668	24405.1	4.10545	24405.7	3.77372
24344.6	4.55601	24382.1	4.45353	24363.5	4.30022	24383.1	4.10037	24383.8	3.77251
24323.7	4.55275	24361.2	4.45199	24340.4	4.29738	24361.1	4.10185	24361.8	3.77289
24301.7	4.55448	24339.2	4.45294	24318.4	4.29557	24339.1	4.09979	24339.8	3.76865
24278.6	4.55764	24317.1	4.45063	24296.4	4.29402	24317.1	4.1002	24316.7	3.76725
24256.6	4.55632	24295.2	4.44999	24274.4	4.29408	24295.2	4.10077	24294.8	3.77028
24234.7	4.55489	24272.1	4.44884	24252.4	4.29161	24273.2	4.09884	24272.7	3.76703
24211.6	4.55259	24251.2	4.44913	24230.4	4.29348	24250.1	4.09518	24250.7	3.76294
24189.6	4.55304	24229.2	4.44806	24207.3	4.2917	24227	4.09567	24228.7	3.7622
24167.5	4.55364	24206.1	4.45084	24185.3	4.29263	24206.1	4.09687	24205.6	3.76605
24145.5	4.55627	24183	4.45059	24163.3	4.29123	24184	4.09397	24184.7	3.76217
24123.6	4.5546	24161	4.44796	24140.3	4.28955	24161	4.09226	24161.6	3.76019
24101.7	4.55331	24139	4.44582	24119.4	4.28832	24139	4.09249	24139.7	3.75617
24079.7	4.55334	24117.1	4.44721	24096.3	4.28765	24118.1	4.09157	24117.7	3.75653
24057.8	4.55471	24095.1	4.44763	24074.3	4.28851	24095.1	4.08888	24095.7	3.75696
24035.8	4.55367	24073.1	4.4483	24052.3	4.29016	24073.1	4.08809	24073.7	3.75748
24012.7	4.55502	24051.1	4.44717	24030.3	4.28565	24051	4.08824	24050.6	3.75358
23989.6	4.55343	24029.1	4.44583	24008.4	4.28652	24029.1	4.08687	24028.6	3.75227
23968.5	4.55246	24007.1	4.44409	23986.3	4.28431	24007.1	4.08564	24006.6	3.74962
23946.4	4.55181	23985.1	4.44582	23963.1	4.28607	23985	4.08521	23984.5	3.74913
23924.4	4.55384	23961.8	4.44737	23941	4.28667	23961.7	4.0828	23962.4	3.74831
23901.3	4.54925	23939.7	4.44493	23919	4.2878	23939.7	4.08333	23940.3	3.74697
23879.3	4.55372	23917.8	4.44501	23897	4.28433	23917.7	4.08379	23917.3	3.74556
23857.3	4.55502	23894.7	4.44349	23875	4.28101	23895.8	4.08251	23895.3	3.74479
23835.3	4.55163	23872.7	4.44422	23853	4.28193	23872.6	4.08015	23873.3	3.74243
23813.3	4.54945	23850.7	4.44321	23831.1	4.28184	23851.8	4.07875	23851.3	3.74136
23790.2	4.55173	23828.7	4.44218	23809.1	4.28046	23828.7	4.07803	23829.3	3.7394
23769.4	4.5537	23806.8	4.44183	23786	4.28176	23806.7	4.07864	23807.3	3.73713
23746.2	4.55252	23784.8	4.44354	23761.8	4.27978	23784.7	4.07954	23785.3	3.73887
23725.2	4.551	23762.8	4.44257	23740.9	4.27775	23762.7	4.07573	23763.3	3.73568
23702.1	4.54853	23740.8	4.44123	23720	4.27883	23740.7	4.0765	23740.2	3.73134
23680.1	4.54856	23717.7	4.43799	23698	4.27515	23717.6	4.07249	23718.2	3.72982
23658.2	4.55294	23695.7	4.44068	23676	4.27487	23696.7	4.0741	23696.2	3.73206
23635.1	4.55189	23673.7	4.44284	23652.9	4.27622	23673.7	4.07123	23674.2	3.73272
23613.1	4.55185	23651.7	4.44107	23630.9	4.27794	23651.6	4.07094	23651.2	3.72943
23591.1	4.5468	23629.7	4.43889	23609	4.27631	23629.7	4.06906	23629.2	3.7262
23569.1	4.55083	23606.6	4.43822	23587.1	4.27414	23606.6	4.06926	23607.2	3.72551
23547.1	4.5499	23584.6	4.43904	23565.1	4.27142	23584.6	4.06769	23585.2	3.72665
23525.2	4.54916	23562.7	4.44056	23542	4.27279	23563.7	4.06644	23563.2	3.72503
23503.1	4.54776	23540.7	4.4377	23519.9	4.2737	23540.6	4.06461	23541.2	3.72136
23479.9	4.54954	23518.6	4.43523	23497.9	4.27224	23518.5	4.06333	23519.1	3.72089
23457.9	4.54782	23495.5	4.43362	23475.9	4.27151	23496.5	4.06815	23496	3.71837
23436	4.54884	23473.5	4.43701	23453.8	4.26751	23473.4	4.0637	23475.1	3.7178
23414	4.54858	23450.4	4.43804	23431.8	4.27022	23451.4	4.06169	23452	3.71747
23392	4.54775	23430.6	4.43517	23409.8	4.26956	23430.5	4.05944	23430	3.71594
23368.9	4.54858	23408.6	4.43617	23387.8	4.26831	23408.5	4.06128	23406.9	3.71336
23346.9	4.55134	23385.5	4.43581	23364.7	4.26967	23385.4	4.06072	23386	3.71232
23325	4.54607	23363.5	4.43287	23341.7	4.26523	23363.4	4.05927	23362.9	3.70973
23303	4.54615	23340.4	4.43506	23320.8	4.26495	23341.5	4.05476	23340.9	3.71083
23279.9	4.54801	23319.6	4.43437	23298.8	4.2651	23319.5	4.05257	23319	3.708
23258.9	4.55016	23296.5	4.43234	23275.7	4.2648	23296.4	4.05438	23296.9	3.70774
23235.8	4.54827	23274.5	4.43301	23254.8	4.26353	23274.4	4.05627	23274.9	3.7084
23214.9	4.54659	23252.5	4.43338	23232.8	4.26453	23252.4	4.05215	23252.9	3.7055
23191.9	4.54542	23230.5	4.43099	23209.7	4.26527	23230.4	4.04882	23231	3.70163
23169.9	4.54626	23207.4	4.43031	23187.7	4.26272	23207.4	4.04922	23207.9	3.70111
23147.9	4.54694	23185.4	4.4314	23164.7	4.26055	23185.4	4.04995	23184.8	3.70045
23124.8	4.55099	23164.5	4.43104	23142.7	4.25931	23164.5	4.04749	23163.9	3.69991
23103.9	4.54534	23141.4	4.4315	23120.7	4.25853	23141.4	4.04659	23140.8	3.69905
23080.8	4.54323	23119.4	4.43014	23098.7	4.25774	23120.5	4.04657	23118.8	3.69536
23059.1	4.54616	23097.5	4.42799	23076.7	4.26115	23097.4	4.04596	23096.8	3.69085
23037.3	4.5455	23075.5	4.42603	23054.9	4.25794	23075.4	4.04522	23074.8	3.69263
23015.2	4.54568	23051.5	4.42827	23033.1	4.25469	23052.5	4.04319	23053	3.69286
22992.1	4.54488	23030.8	4.42909	23011.1	4.2564	23030.7	4.04275	23030.1	3.69081
22970.2	4.54509	23008.7	4.42769	22988	4.25541	23008.6	4.04277	23008.1	3.68728
22948.1	4.54468	22986.8	4.42563	22966	4.25542	22986.7	4.04228	22987.2	3.68698
22926.1	4.54395	22964.8	4.42667	22944	4.25327	22964.7	4.03802	22964.2	3.68499
22904.2	4.54463	22942.8	4.4261	22921	4.25093	22942.7	4.03695	22942.2	3.6837
22882.2	4.54427	22920.8	4.42612	22900.1	4.25301	22920.8	4.03697	22920.2	3.68223
22860.2	4.54349	22898.8	4.427	22877	4.25202	22897.7	4.03526	22898.2	3.68044
22838.2	4.54489	22875.7	4.42433	22855	4.25259	22875.7	4.03503	22876.2	3.68096
22815.1	4.54366	22853.8	4.42311	22833	4.2481	22853.7	4.03627	22854.2	3.67914
22793.1	4.54059	22831.8	4.42502	22811	4.25012	22831.7	4.03314	22831.1	3.67874
22771.1	4.54329	22808.7	4.42273	22789	4.25146	22809.7	4.02813	22809.1	3.67313
22749.1	4.54458	22787.8	4.42086	22767.1	4.24913	22786.6	4.03179	22787.1	3.6739
22727.2	4.54222	22764.7	4.42339	22745.1	4.24483	22764.6	4.03061	22765.1	3.6754
22705.2	4.54152	22742.7	4.42349	22722	4.24528	22742.7	4.02995	22743.2	3.67101
22682	4.54133	22720.7	4.4225	22701.1	4.24461	22720.7	4.02817	22721.2	3.66805
22658.9	4.53775	22698.7	4.42016	22678	4.24535	22698.7	4.02666	22699.2	3.66746
22638.1	4.54199	22676.7	4.4208	22656	4.2487	22676.7	4.02455	22677.2	3.66539
22616.1	4.54298	22653.7	4.42031	22634.1	4.24496	22654.7	4.02482	22655.2	3.66786
22592.9	4.54133	22632.8	4.42026	22610.9	4.24192	22631.6	4.02381	22631	3.66668
22570.8	4.53831	22608.6	4.42148	22588.9	4.24046	22610.7	4.02351	22609	3.66129
22548.9	4.53755	22586.5	4.41951	22566.8	4.24031	22587.5	4.02201	22588.1	3.65913
22526.9	4.54011	22563.3	4.41732	22544.8	4.24	22564.3	4.02226	22564.9	3.66049
22504.9	4.54392	22543.5	4.41879	22522.8	4.23844	22542.3	4.01828	22542.9	3.6582
22482.9	4.54132	22521.6	4.41783	22500.8	4.239	22520.4	4.01572	22520.9	3.65751
22461	4.53918	22498.5	4.41771	22478.8	4.23732	22499.5	4.01624	22498.9	3.65541
22438.9	4.54115	22476.5	4.41799	22456.8	4.23901	22476.4	4.01591	22476.9	3.65347
22415.8	4.54011	22454.5	4.41639	22432.6	4.23719	22454.4	4.01555	22455	3.64939
22393.9	4.54036	22432.5	4.41666	22410.7	4.23471	22431.3	4.01323	22432.9	3.65047
22371.9	4.53824	22410.5	4.41579	22389.8	4.23456	22410.5	4.01159	22410.9	3.6487
22349.9	4.53897	22388.5	4.41576	22367.8	4.23715	22387.4	4.01035	22387.8	3.64574
22327.9	4.54066	22366.5	4.41278	22344.7	4.23321	22366.5	4.01004	22365.8	3.6441
22304.8	4.53922	22343.4	4.4184	22322.7	4.23334	22344.5	4.01119	22343.9	3.64749
22282.8	4.53547	22321.4	4.41196	22300.7	4.22938	22321.4	4.00847	22320.7	3.64215
22260.8	4.5382	22299.5	4.41305	22278.7	4.22887	22299.4	4.00612	22298.8	3.63996
22238.8	4.53888	22277.5	4.40987	22256.8	4.23224	22277.4	4.00624	22276.8	3.63887
22216.9	4.54054	22254.4	4.41171	22233.7	4.23075	22255.4	4.00327	22254.8	3.6413
22194.9	4.53975	22232.4	4.41568	22211.7	4.22837	22233.5	4.00468	22232.8	3.63905
22172.9	4.53679	22210.4	4.41349	22189.7	4.22648	22210.3	4.00385	22209.7	3.63594
22150.9	4.53517	22188.5	4.41142	22167.7	4.22493	22188.4	4.00149	22188.9	3.63129
22128.8	4.53804	22166.4	4.40847	22145.7	4.22818	22166.4	3.99847	22165.7	3.63182
22105.5	4.53785	22144.4	4.40746	22123.6	4.22455	22144.4	3.99991	22143.8	3.63115
22083.6	4.53708	22121.3	4.41184	22101.5	4.22469	22122.3	3.9973	22121.6	3.63153
22060.5	4.53418	22100.3	4.41092	22078.4	4.22434	22099	3.99512	22099.5	3.62735
22037.4	4.5356	22077.1	4.40868	22055.4	4.22496	22077.1	3.99467	22077.5	3.62711
22016.5	4.53739	22055.2	4.40739	22034.4	4.22393	22055.1	3.99583	22054.5	3.62276
21994.6	4.53711	22032.1	4.40734	22012.5	4.22233	22033.1	3.99357	22032.5	3.62376
21972.5	4.5363	22010.1	4.40766	21990.5	4.21942	22011.1	3.98997	22010.5	3.62046
21950.5	4.53617	21988.1	4.40662	21968.5	4.22177	21988	3.99078	21988.5	3.61848
21928.6	4.53563	21966.2	4.40733	21946.5	4.22041	21966.1	3.9883	21966.5	3.61779
21906.6	4.53579	21944.2	4.40713	21924.5	4.21786	21944.1	3.988	21944.6	3.61672
21884.6	4.53263	21922.2	4.40434	21901.4	4.21723	21922.1	3.98901	21921.5	3.61349
21862.6	4.53137	21900.2	4.40511	21879.5	4.21513	21900.1	3.98559	21900.6	3.61312
21839.5	4.53481	21877.1	4.40299	21857.4	4.21538	21878.1	3.98311	21878.6	3.61125
21816.4	4.53694	21856.2	4.40431	21834.4	4.21619	21856.1	3.98471	21855.4	3.6106
21795.5	4.53341	21834.2	4.40393	21813.5	4.21438	21834.1	3.98635	21833.5	3.61017
21773.6	4.53089	21811.1	4.40528	21790.4	4.2128	21812.1	3.98301	21811.5	3.60749
21750.5	4.5308	21789.1	4.40333	21768.4	4.21182	21789.1	3.97997	21789.5	3.60453
21728.5	4.53218	21767.2	4.40228	21746.5	4.21052	21766	3.98024	21766.5	3.60301
21706.5	4.53466	21745.2	4.40034	21724.5	4.21076	21745.1	3.97763	21744.4	3.6029
21684.5	4.53507	21722.1	4.40294	21702.5	4.20977	21723.1	3.97716	21722.4	3.60161
21662.4	4.5319	21700.1	4.40139	21680.5	4.20908	21701.1	3.97761	21700.4	3.60139
21640.3	4.52876	21677	4.40278	21658.4	4.20761	21677.9	3.97425	21678.3	3.59693
21618.4	4.53291	21656	4.39922	21636.4	4.2076	21655.8	3.97378	21656.3	3.59583
21595.3	4.53256	21634	4.39618	21612.2	4.20792	21633.8	3.97341	21633.2	3.59465
21573.3	4.53119	21610.9	4.39756	21591.3	4.20633	21611.8	3.97123	21611.2	3.59342
21551.3	4.52962	21588.9	4.39896	21569.3	4.20248	21589.8	3.96738	21589.2	3.59073
21529.3	4.53117	21566.9	4.39863	21547.3	4.20317	21566.7	3.96455	21567.2	3.58846
21507.4	4.5286	21546	4.39685	21525.3	4.20613	21544.8	3.96964	21544.1	3.58603
21485.3	4.53102	21522.9	4.39665	21503.3	4.20295	21522.8	3.96729	21522.1	3.58604
21462.3	4.52924	21501	4.39464	21480.3	4.20264	21500.8	3.96285	21500.2	3.58476
21440.3	4.53095	21477.9	4.39768	21458.3	4.19971	21478.8	3.96421	21478.2	3.58352
21418.3	4.52907	21455.9	4.39481	21436.3	4.19845	21456.8	3.96275	21456.2	3.58123
21396.3	4.53196	21435	4.39414	21414.3	4.19947	21434.9	3.96295	21434.2	3.5797
21374.3	4.52823	21411.9	4.395	21391.2	4.20025	21411.7	3.96191	21412.2	3.5775
21351.2	4.52949	21389.9	4.39535	21369.2	4.19546	21389.8	3.95803	21389.1	3.57583
21330.3	4.52889	21367.9	4.39336	21347.2	4.19644	21367.8	3.95576	21368.2	3.57305
21307.3	4.5304	21344.8	4.39136	21325.2	4.19428	21345.8	3.95662	21346.2	3.57363
21285.2	4.53037	21322.9	4.39197	21303.3	4.19481	21323.8	3.95402	21324.2	3.57217
21263.3	4.52809	21302	4.39116	21281.3	4.19539	21301.9	3.95397	21301.2	3.5701
21240.2	4.52533	21280	4.39244	21259.3	4.1928	21278.8	3.95496	21279.1	3.56665
21219.3	4.52585	21256.9	4.39203	21236.2	4.19332	21256.8	3.951	21257.2	3.56567
21196.4	4.52891	21235	4.3904	21214.4	4.19134	21234.8	3.94998	21235.2	3.56474
21173.4	4.52871	21213.2	4.38804	21192.6	4.19273	21213	3.94811	21212.2	3.56282
21152.5	4.5268	21190.2	4.38902	21169.5	4.18967	21191.1	3.94755	21190.4	3.56442
21130.5	4.52394	21168.2	4.39028	21148.6	4.18816	21168.1	3.94784	21168.4	3.5602
21108.5	4.52742	21146.2	4.38841	21126.6	4.18896	21146	3.94724	21146.4	3.55637
21086.6	4.52536	21124.2	4.38667	21104.6	4.18835	21124.1	3.94668	21124.4	3.55504
21064.6	4.5254	21102.3	4.38889	21081.6	4.18695	21102.1	3.94112	21101.4	3.55707
21042.6	4.52588	21080.3	4.38743	21059.6	4.18554	21080.1	3.93836	21079.4	3.55464
21020.6	4.52575	21058.3	4.38618	21037.6	4.18415	21058.1	3.93944	21058.5	3.55128
20997.5	4.52546	21035.2	4.38532	21015.6	4.18162	21036.1	3.93949	21035.4	3.55058
20975.6	4.5252	21014.3	4.38693	20992.5	4.18384	21013.1	3.9395	21014.6	3.54938
20953.5	4.52403	20991.3	4.38565	20970.5	4.18346	20991.1	3.93424	20991.5	3.54648
20931.5	4.52257	20969.2	4.38367	20948.5	4.17962	20969.1	3.93673	20969.5	3.54571
20908.5	4.52476	20947.2	4.38359	20925.5	4.17897	20947.1	3.93197	20946.4	3.54312
20886.6	4.52388	20924.2	4.38009	20904.6	4.17854	20925.1	3.9316	20924.4	3.54115
20864.5	4.52454	20902.2	4.38131	20882.6	4.17662	20903.1	3.93318	20902.4	3.5427
20841.4	4.52108	20880.2	4.38294	20859.5	4.17593	20880	3.93213	20880.4	3.53917
20820.5	4.52352	20858.2	4.38258	20838.6	4.17646	20859.1	3.9269	20858.4	3.53506
20798.5	4.52439	20836.2	4.38281	20815.5	4.17573	20836.1	3.92746	20836.4	3.5361
20775.5	4.52382	20814.2	4.38136	20794.6	4.1749	20814.1	3.9256	20814.5	3.53303
20754.5	4.5239	20792.3	4.37825	20771.6	4.17443	20792.1	3.92336	20791.4	3.53412
20731.3	4.52459	20769.2	4.37851	20749.4	4.17433	20770.1	3.92386	20769.4	3.52924
20708.1	4.5193	20747.1	4.38082	20727.3	4.17011	20746.9	3.9214	20747.3	3.52795
20687.3	4.52181	20725	4.37747	20705.3	4.17176	20725.9	3.92034	20724.1	3.52398
20664.2	4.52272	20703	4.37493	20682.3	4.17109	20702.8	3.91905	20702.1	3.52519
20642.2	4.52125	20679.9	4.37703	20660.3	4.16859	20681.9	3.91827	20680.1	3.52441
20619.2	4.52067	20658	4.37601	20638.3	4.16746	20658.8	3.91615	20658.1	3.52109
20598.2	4.52176	20636	4.37455	20616.3	4.16583	20636.9	3.9152	20635.1	3.51793
20576.3	4.52091	20614.1	4.37858	20593.2	4.16574	20613.8	3.91604	20613	3.51613
20554.3	4.52081	20592.2	4.37522	20571.2	4.16549	20591.8	3.9129	20592.2	3.51684
20532.3	4.52048	20570.2	4.37451	20550.4	4.16831	20569.8	3.91238	20570.2	3.51502
20510.3	4.52018	20548.2	4.37434	20527.2	4.16275	20547.8	3.91064	20548.2	3.51244
20488.3	4.51883	20526.2	4.37173	20505.3	4.15973	20524.7	3.90932	20525.1	3.50672
20465.2	4.52373	20503.1	4.37059	20483.3	4.16099	20502.8	3.90985	20504.2	3.50923
20443.3	4.5184	20481.1	4.37071	20460.2	4.15826	20481.8	3.90615	20481.1	3.50855
20420.2	4.51878	20459.1	4.37342	20438.3	4.16116	20459.8	3.90314	20459.1	3.50467
20398.3	4.51659	20437.1	4.37134	20416.3	4.15841	20437.9	3.90119	20437.1	3.50227
20376.4	4.52032	20415	4.36745	20394.3	4.15674	20414.8	3.90422	20412.9	3.49825
20354.3	4.51944	20393	4.36885	20371.3	4.15642	20392.8	3.90129	20391	3.50196
20332.3	4.51964	20371	4.37	20350.4	4.1557	20370.8	3.89755	20370.1	3.499
20310.3	4.51566	20347.9	4.3692	20327.3	4.15426	20347.7	3.89755	20348.1	3.49599
20288.1	4.51534	20326	4.37036	20305.3	4.15384	20325.8	3.89606	20326.1	3.49326
20265.9	4.5191	20304	4.36623	20283.1	4.15175	20303.8	3.89634	20304.1	3.49373
20243.9	4.51776	20281.8	4.36605	20262	4.15238	20281.5	3.89408	20281.9	3.4924
20220.8	4.51581	20259.6	4.36551	20238.9	4.155	20259.4	3.89281	20258.7	3.49005
20199.9	4.51522	20237.6	4.36568	20216.9	4.14945	20237.5	3.89094	20237.8	3.48717
20176.8	4.51683	20214.6	4.36489	20193.8	4.14776	20215.5	3.89041	20214.7	3.48385
20154.9	4.51663	20192.5	4.36562	20173	4.14606	20193.5	3.89034	20193.8	3.48584
20131.8	4.51532	20170.6	4.36491	20149.9	4.14515	20170.4	3.88741	20170.7	3.48311
20109.8	4.51531	20148.6	4.36131	20127.9	4.1484	20148.4	3.8845	20148.8	3.48137
20087.8	4.51572	20126.6	4.36285	20105.9	4.14462	20126.4	3.88372	20125.6	3.47913
20065.8	4.5144	20103.5	4.36387	20083.9	4.14345	20103.3	3.88393	20103.6	3.47913
20043.8	4.5165	20081.5	4.36034	20062	4.14105	20082.5	3.8825	20081.6	3.47452
20015.2	4.51409	20059.6	4.36108	20038.9	4.13969	20059.3	3.8805	20059.7	3.47399
19977.9	4.51236	20037.6	4.3618	20016.9	4.14065	20037.4	3.87797	20037.7	3.47147
19895.4	4.51167	20015.6	4.35957	19994.9	4.14109	20015.4	3.8768	20015.7	3.46874
19871.2	4.51353	19993.6	4.35932	19972.9	4.13767	19993.4	3.87541	19992.6	3.46639
19843.7	4.51331	19971.6	4.3575	19950.9	4.13912	19971.4	3.87571	19970.6	3.46893
19821.6	4.51536	19949.6	4.35833	19929	4.13398	19949.4	3.87351	19948.6	3.46325
19799.5	4.50979	19927.6	4.35936	19905.9	4.13449	19927.4	3.87035	19926.7	3.46275
19777.5	4.50901	19904.6	4.35912	19883.9	4.13372	19905.5	3.87006	19904.7	3.46091
19755.6	4.5113	19882.6	4.35682	19861.9	4.13214	19882.4	3.86954	19882.6	3.46031
19733.6	4.51249	19860.6	4.35386	19839.9	4.13444	19859.3	3.86654	19859.6	3.45788
19710.5	4.51099	19837.5	4.35504	19817.8	4.13141	19838.4	3.86659	19837.6	3.45511
19688.5	4.50951	19815.4	4.35675	19795.7	4.12879	19815.1	3.8617	19815.5	3.45042
19666.5	4.51118	19793.3	4.35321	19773.7	4.12834	19793.1	3.86459	19792.3	3.4504
19644.5	4.51037	19771.3	4.35273	19751.8	4.12679	19771.1	3.86146	19771.4	3.45029
19622.5	4.50911	19749.3	4.35272	19728.7	4.12703	19749.1	3.86041	19748.3	3.44909
19600.6	4.50957	19727.3	4.35136	19706.7	4.12747	19727.1	3.85775	19726.3	3.44572
19577.5	4.50919	19705.4	4.34856	19684.7	4.12492	19705.1	3.85642	19704.4	3.44286
19555.5	4.50861	19683.4	4.35048	19661.6	4.12179	19683.1	3.85847	19682.4	3.44196
19533.5	4.5105	19660.3	4.34921	19640.7	4.123	19661.2	3.85772	19661.5	3.4418
19511.5	4.50723	19638.3	4.34916	19617.6	4.12118	19638.1	3.85285	19638.4	3.43908
19489.5	4.50682	19616.3	4.35034	19595.7	4.12095	19615	3.84999	19615.3	3.43679
19467.6	4.50645	19594.3	4.34701	19573.7	4.12013	19594.1	3.84964	19593.3	3.43383
19444.5	4.50988	19572.4	4.34712	19551.7	4.11788	19572.1	3.85028	19571.3	3.43248
19421.4	4.50647	19550.3	4.34597	19529.7	4.1169	19549	3.85056	19549.3	3.43106
19399.4	4.50658	19527.3	4.34594	19507.7	4.11569	19527	3.84441	19527.3	3.42854
19378.5	4.50462	19505.3	4.34684	19484.7	4.1152	19505	3.84312	19505.3	3.4266
19356.7	4.50575	19483.3	4.34532	19462.7	4.11373	19483.1	3.84155	19482.2	3.42302
19333.7	4.50645	19461.3	4.34363	19440.7	4.11488	19461.1	3.84193	19460.2	3.42519
19312.8	4.50971	19439.3	4.34194	19418.8	4.11424	19439.1	3.83896	19438.3	3.41963
19289.8	4.50549	19417.3	4.34411	19396.7	4.11257	19417.1	3.83883	19416.4	3.41851
19267.8	4.50467	19395.3	4.34305	19374.7	4.11059	19395.1	3.83755	19394.5	3.41709
19245.8	4.50291	19372.3	4.34344	19351.8	4.10854	19372.1	3.83505	19372.6	3.41803
19223.8	4.50329	19350.6	4.34108	19329.9	4.10573	19351.4	3.83199	19349.6	3.41476
19201.8	4.50258	19327.5	4.33927	19307.9	4.10991	19328.4	3.83274	19327.6	3.41234
19179.8	4.50428	19306.6	4.33887	19286	4.10741	19306.4	3.82893	19305.5	3.40655
19156.7	4.50355	19283.5	4.33941	19264	4.10528	19284.4	3.82886	19283.5	3.40646
19134.7	4.50513	19261.5	4.33929	19242	4.10223	19261.3	3.82948	19261.5	3.40654
19111.7	4.50361	19239.6	4.33774	19218.9	4.10255	19239.4	3.82351	19238.5	3.4066
19090.8	4.50357	19217.6	4.33874	19196.9	4.10316	19217.4	3.82306	19216.5	3.40051
19068.8	4.50215	19195.6	4.33626	19175	4.09911	19195.4	3.8217	19195.6	3.3988
19045.7	4.50203	19173.6	4.33468	19154.1	4.09956	19173.5	3.8233	19172.5	3.3965
19023.7	4.50588	19150.6	4.33408	19131	4.09842	19151.4	3.82076	19150.5	3.39746
19001.8	4.50406	19128.6	4.33555	19107.9	4.09779	19129.4	3.81961	19128.5	3.39273
18979.8	4.50105	19106.6	4.33624	19085.9	4.09858	19106.4	3.81698	19106.6	3.39385
18956.7	4.49926	19084.6	4.33336	19063.9	4.09356	19084.4	3.81395	19084.6	3.39
18935.8	4.50199	19062.7	4.33302	19042	4.0909	19062.4	3.81516	19061.5	3.38765
18912.7	4.50028	19039.6	4.32946	19020	4.09256	19039.3	3.81428	19039.5	3.38677
18891.7	4.50154	19017.7	4.33092	18998	4.09166	19017.3	3.81197	19017.5	3.38495
18868.5	4.49794	18995.7	4.33129	18976.1	4.09084	18994.2	3.80951	18995.5	3.38138
18846.5	4.49633	18973.6	4.33088	18954.1	4.08914	18973.3	3.80626	18973.5	3.38088
18824.5	4.49921	18951.6	4.32888	18932	4.08793	18951.4	3.80483	18951.5	3.37981
18801.4	4.50038	18928.5	4.32645	18908.9	4.08488	18929.4	3.80395	18929.5	3.37752
18780.6	4.49782	18905.3	4.32596	18886.8	4.08509	18907.3	3.80161	18906.4	3.37293
18757.5	4.49885	18885.4	4.32724	18864.9	4.08621	18885.1	3.80115	18884.2	3.37289
18735.5	4.4981	18862.3	4.32372	18841.8	4.08343	18863.1	3.80096	18862.2	3.36986
18713.5	4.49856	18840.4	4.32551	18819.8	4.08076	18840	3.79868	18840.3	3.37033
18690.4	4.49764	18818.4	4.32666	18797.7	4.07954	18819.2	3.79436	18818.3	3.36807
18668.4	4.49579	18796.3	4.32512	18775.7	4.0795	18796.1	3.79246	18795.2	3.36421
18646.5	4.49685	18774.4	4.32348	18753.7	4.07908	18774.1	3.79443	18773.2	3.36139
18624.5	4.49636	18752.4	4.32394	18731.7	4.07857	18752.1	3.79302	18751.2	3.36166
18602.5	4.49902	18729.3	4.32096	18708.7	4.07591	18729	3.79024	18729.3	3.35852
18580.5	4.49702	18707.4	4.32171	18686.7	4.07497	18707	3.78798	18707.3	3.35836
18558.6	4.49529	18685.4	4.32259	18664.7	4.07164	18683.9	3.78384	18683	3.35238
18536.6	4.4965	18663.4	4.32007	18643.9	4.0718	18663.1	3.78466	18663.3	3.35118
18514.6	4.49502	18641.4	4.31666	18619.7	4.07055	18641.1	3.78397	18641.3	3.34878
18491.5	4.49477	18618.3	4.3176	18598.8	4.06966	18619.1	3.78115	18619.3	3.34894
18469.5	4.49567	18596.4	4.32041	18575.7	4.07176	18597.1	3.78015	18596.2	3.34752
18447.4	4.49373	18573.4	4.31844	18553.7	4.07028	18575.1	3.7789	18574.3	3.34362
18425.3	4.49278	18552.5	4.31792	18531.7	4.06605	18552.1	3.77666	18552.3	3.34122
18403.3	4.49426	18530.5	4.31534	18509.7	4.06498	18530.1	3.77605	18529.1	3.34022
18380.2	4.49666	18508.4	4.31295	18487.8	4.06054	18508.1	3.77335	18507.1	3.33688
18359.3	4.49332	18485.3	4.31388	18465.8	4.06336	18485.1	3.77266	18485.2	3.3354
18336.2	4.49052	18463.3	4.31596	18443.7	4.06612	18463.1	3.76994	18463.2	3.3334
18313.2	4.49276	18441.2	4.31455	18421.6	4.06137	18441	3.76786	18441.1	3.33278
18291.2	4.49472	18419.1	4.31103	18399.6	4.05882	18418.9	3.76809	18419	3.33081
18269.2	4.49206	18397.1	4.31103	18376.5	4.05748	18396.8	3.76634	18397	3.32518
18247.2	4.49347	18375.1	4.31069	18354.5	4.05652	18374.9	3.76345	18375	3.32545
18225.2	4.49057	18353.1	4.30963	18332.6	4.05441	18352.9	3.76249	18352	3.32331
18203.2	4.49272	18330.1	4.31047	18310.6	4.05541	18330.9	3.76234	18328.9	3.3223
18181.3	4.4896	18309.2	4.31089	18286.4	4.05423	18307.9	3.75907	18306.9	3.32065
18159.3	4.49083	18286.1	4.30875	18265.5	4.05236	18285.9	3.75496	18283.9	3.31705
18137.3	4.4886	18264.2	4.30784	18243.6	4.05096	18263.9	3.75534	18263	3.31164
18115.3	4.49111	18242.2	4.3057	18221.6	4.05141	18240.8	3.75366	18242.1	3.3127
18092.2	4.49158	18220.2	4.30304	18199.6	4.04579	18218.8	3.75407	18219	3.31208
18070.3	4.48905	18197.1	4.30589	18177.6	4.04734	18196.9	3.75125	18197	3.30944
18048.3	4.48669	18175.1	4.30602	18154.5	4.04637	18176	3.74735	18175	3.30586
18026.3	4.48809	18153.1	4.30327	18133.6	4.04557	18152.8	3.74595	18153	3.30512
18003.2	4.48849	18131.2	4.30252	18110.6	4.0421	18130.8	3.74366	18131	3.30146
17982.2	4.48807	18109.2	4.30154	18089.7	4.04017	18108.9	3.74484	18107.9	3.30093
17958.9	4.49003	18086.1	4.29988	18066.6	4.03954	18086.9	3.74259	18086	3.29803
17936.9	4.48579	18065.2	4.30277	18043.5	4.04044	18064.9	3.74117	18064	3.29626
17915	4.48534	18043.3	4.29992	18021.6	4.03903	18043	3.73775	18042	3.29228
17893	4.48446	18019.1	4.2984	17999.6	4.03606	18019.9	3.73341	18020	3.29423
17871	4.48802	17998.2	4.29469	17977.4	4.03463	17997.9	3.73573	17998	3.28919
17848	4.48583	17975	4.2992	17955.3	4.03382	17975.8	3.73199	17975.9	3.28601
17826	4.48574	17954	4.29886	17933.3	4.03228	17953.6	3.73178	17952.7	3.2844
17802.9	4.48358	17931.9	4.2965	17911.3	4.03071	17931.7	3.72857	17929.6	3.28644
17780.9	4.48475	17908.9	4.29418	17889.3	4.03077	17908.6	3.72881	17908.7	3.28185
17760	4.48596	17885.8	4.29335	17866.3	4.02963	17886.6	3.72543	17886.7	3.27978
17738.1	4.48487	17864.9	4.292	17844.3	4.02695	17864.6	3.72362	17863.6	3.2748
17716.1	4.4812	17843	4.29224	17822.3	4.0277	17842.7	3.72142	17842.8	3.27388
17693	4.48406	17821	4.29218	17800.3	4.02316	17820.6	3.72396	17820.8	3.27287
17671	4.48485	17799	4.29083	17778.4	4.02306	17798.7	3.71851	17797.7	3.27236
17649	4.48336	17777	4.29129	17755.3	4.02308	17775.6	3.71693	17775.7	3.26861
17627	4.47999	17753.9	4.29187	17733.3	4.02231	17753.6	3.71303	17752.6	3.26426
17605.1	4.47984	17732	4.28909	17711.3	4.02084	17731.6	3.71125	17731.8	3.26393
17583.1	4.48356	17710	4.28452	17689.3	4.01792	17710.7	3.71264	17709.7	3.26173
17561.1	4.4791	17687.9	4.28648	17667.4	4.01613	17687.7	3.71329	17686.7	3.25926
17538	4.48273	17664.9	4.28857	17645.3	4.01253	17664.6	3.70886	17664.7	3.2577
17516.1	4.47816	17642.9	4.285	17623.3	4.01354	17643.7	3.70507	17642.7	3.25535
17494.2	4.47811	17620.9	4.28488	17601.4	4.01455	17620.6	3.70425	17620.7	3.25283
17471.1	4.47836	17598.9	4.28201	17579.4	4.01172	17598.6	3.70222	17598.7	3.24909
17449.2	4.48117	17577	4.28222	17556.3	4.00829	17576.6	3.70292	17575.6	3.24804
17426	4.47717	17555	4.28101	17534.3	4.00946	17554.7	3.69917	17554.7	3.24559
17405.2	4.47755	17533	4.28507	17512.5	4.00782	17532.7	3.69717	17532.7	3.24265
17383.2	4.47771	17511.1	4.27943	17490.6	4.00569	17508.6	3.69416	17509.8	3.24276
17361.2	4.47942	17488.1	4.27871	17468.6	4.0053	17487.9	3.69428	17487.9	3.2364
17339.2	4.47791	17466.2	4.27901	17445.5	4.00272	17465.8	3.69163	17464.8	3.23656
17317.3	4.47672	17443.1	4.27812	17423.5	4.00172	17443.8	3.68931	17442.8	3.23387
17295.3	4.47582	17421.1	4.27733	17401.5	4.00354	17421.9	3.68954	17420.8	3.23369
17273.3	4.47613	17399.1	4.2755	17379.6	3.99883	17398.8	3.68792	17398.8	3.23099
17250.2	4.47741	17376.1	4.27522	17357.6	3.99636	17376.8	3.68501	17375.8	3.22946
17227.1	4.47432	17355.2	4.27399	17335.6	3.99709	17354.8	3.68137	17353.8	3.2245
17205.2	4.47434	17333.2	4.27425	17312.5	3.99644	17332.9	3.68138	17332.9	3.22153
17182.1	4.47262	17311.2	4.27222	17290.6	3.99569	17310.9	3.68127	17309.8	3.22122
17160.1	4.47704	17289.2	4.27043	17268.6	3.9921	17288.9	3.67866	17288.9	3.22096
17139.2	4.47572	17267.3	4.27224	17246.6	3.99057	17266.9	3.67673	17265.8	3.21639
17117.2	4.47478	17245.3	4.27181	17224.6	3.98768	17243.8	3.67455	17243.8	3.21263
17095.2	4.47131	17222.2	4.26889	17201.6	3.98743	17221.9	3.67033	17220.8	3.21139
17073.2	4.47056	17200.2	4.26648	17179.6	3.98781	17199.9	3.6697	17198.8	3.21123
17051.1	4.47373	17178.2	4.26517	17157.6	3.98561	17177.9	3.66933	17176.9	3.20656
17029	4.47411	17156.3	4.26805	17135.6	3.98382	17155.9	3.66574	17154.9	3.20572
17005.9	4.47542	17133.1	4.26903	17113.7	3.98227	17132.8	3.66313	17132.8	3.20525
16985	4.47117	17111.2	4.26534	17091.7	3.97867	17111.9	3.66075	17110.8	3.20125
16961.9	4.47113	17089.2	4.26374	17069.6	3.98001	17088.9	3.66212	17088.9	3.19916
16940	4.47061	17067.2	4.26135	17047.5	3.97772	17066.7	3.65742	17066.7	3.1962
16918	4.46904	17045	4.26356	17024.3	3.97706	17044.6	3.65687	17044.6	3.19204
16894.9	4.4692	17021.9	4.26388	17001.2	3.9763	17022.6	3.6538	17022.7	3.19138
16872.9	4.47034	16999.9	4.25973	16980.3	3.97447	17000.6	3.65427	17000.7	3.1911
16850.9	4.47039	16977.9	4.26034	16958.4	3.97285	16978.6	3.65275	16978.7	3.18909
16828.9	4.47071	16957	4.25836	16936.4	3.96857	16955.5	3.64866	16956.7	3.18375
16807	4.46635	16933.9	4.25868	16913.3	3.96796	16932.5	3.64506	16932.5	3.18183
16783.9	4.46669	16912	4.25854	16891.3	3.96874	16911.6	3.6454	16910.6	3.18035
16763	4.46663	16890	4.25643	16869.3	3.96929	16889.6	3.64349	16888.6	3.1781
16741	4.46902	16866.9	4.25494	16846.2	3.96761	16867.6	3.64221	16866.6	3.17653
16717.9	4.46936	16844.9	4.25322	16825.4	3.96442	16845.7	3.63872	16844.6	3.17378
16695.9	4.46728	16822.9	4.25684	16803.4	3.96154	16821.5	3.63652	16822.6	3.16876
16674	4.46655	16800.9	4.25339	16780.3	3.96107	16800.6	3.63369	16799.6	3.1669
16650.9	4.46327	16778.9	4.24966	16759.4	3.95794	16778.6	3.63452	16778.7	3.16672
16630	4.46599	16757	4.2489	16736.4	3.95775	16756.6	3.63212	16756.7	3.16331
16606.8	4.46593	16733.9	4.25337	16714.4	3.95609	16734.7	3.62936	16734.7	3.16133
16584.6	4.46581	16711.9	4.25	16691.3	3.95415	16711.6	3.62536	16712.7	3.15796
16561.4	4.46273	16690	4.24953	16670.4	3.95232	16689.6	3.62574	16690.7	3.15694
16540.5	4.46222	16668	4.24787	16647.4	3.95206	16667.6	3.62393	16667.6	3.15317
16518.5	4.46285	16646	4.24519	16625.4	3.94988	16646.7	3.62005	16645.6	3.15297
16496.5	4.46274	16624	4.24681	16603.1	3.9466	16623.6	3.61993	16622.5	3.14895
16474.5	4.46211	16601.7	4.24672	16580.9	3.94829	16601.4	3.61848	16600.3	3.14679
16451.5	4.46151	16578.4	4.2435	16558.9	3.94617	16579.2	3.61464	16578.1	3.14584
16429.5	4.46004	16556.4	4.24252	16536.9	3.94391	16556.1	3.61247	16556.1	3.14238
16407.5	4.46303	16534.4	4.24096	16515	3.93834	16534.1	3.6116	16534.1	3.13883
16385.5	4.4596	16512.5	4.24082	16491.9	3.94037	16512.1	3.60889	16512.1	3.13664
16363.5	4.46026	16490.5	4.24136	16470	3.93834	16490.1	3.60726	16490.1	3.13455
16340.5	4.46134	16467.4	4.23943	16447.9	3.93986	16467.1	3.60549	16468.2	3.1324
16318.5	4.46083	16445.4	4.23775	16426	3.9365	16445.1	3.60209	16445	3.13141
16296.5	4.46097	16423.4	4.23521	16403.1	3.93271	16424.2	3.59945	16423.1	3.12606
16273.4	4.45948	16401.5	4.23578	16381	3.93124	16401.1	3.59975	16401.1	3.12324
16252.5	4.45862	16379.5	4.23419	16358.9	3.92998	16379.1	3.59928	16378	3.12173
16230.5	4.45505	16356.4	4.23326	16336.9	3.9298	16357.2	3.59627	16356	3.12193
16208.6	4.45877	16334.4	4.23157	16315	3.92821	16335.2	3.59263	16334	3.11685
16186.6	4.46039	16313.6	4.23406	16293	3.92488	16313.2	3.59103	16312.1	3.11385
16163.5	4.457	16291.6	4.23231	16269.9	3.92003	16291.2	3.58687	16290.1	3.11156
16141.4	4.45385	16268.5	4.22879	16247.9	3.92373	16268.1	3.58765	16268.1	3.10987
16119.3	4.45435	16246.5	4.22905	16227.1	3.9217	16246.1	3.58565	16246.1	3.10622
16096.1	4.45448	16223.5	4.22769	16205.1	3.92016	16224.2	3.58312	16224.2	3.10511
16074.1	4.45484	16202.6	4.22731	16182	3.91644	16202.2	3.57895	16201.1	3.10029
16052.1	4.45043	16180.6	4.22788	16160	3.91613	16179.1	3.57774	16179.1	3.09824
16030.2	4.45376	16158.6	4.22464	16137.8	3.9163	16157.1	3.57707	16157.1	3.09687
16008.2	4.45497	16135.3	4.22096	16115.7	3.91403	16136	3.57388	16135	3.09312
15986.3	4.45369	16113.2	4.22342	16092.6	3.91042	16113.9	3.57315	16112.8	3.08997
15963.1	4.4532	16091.2	4.22278	16070.7	3.90982	16090.8	3.57091	16089.7	3.0887
15941.1	4.4496	16069.2	4.22052	16048.7	3.90743	16068.8	3.56842	16067.7	3.08693
15919.2	4.452	16046.2	4.22197	16026.7	3.91051	16046.8	3.56663	16045.8	3.08351
15897.2	4.45167	16024.2	4.21735	16004.8	3.90528	16023.8	3.56324	16023.8	3.08005
15875.2	4.45269	16002.2	4.21911	15982.8	3.90277	16001.8	3.56001	16001.8	3.07853
15852.2	4.45009	15980.2	4.21847	15960.8	3.9	15979.8	3.55975	15978.7	3.07489
15830.2	4.45076	15957.1	4.2167	15937.7	3.89981	15957.9	3.55798	15956.7	3.07368
15808.2	4.44706	15935.2	4.21531	15915.8	3.89765	15935.9	3.55562	15935.8	3.07264
15786.2	4.4526	15914.3	4.21469	15893.7	3.89621	15912.8	3.55222	15912.8	3.06626
15764.3	4.44985	15892.3	4.21799	15871.8	3.89552	15890.8	3.54994	15890.8	3.06428
15742.3	4.44777	15869.3	4.21041	15848.7	3.89362	15868.8	3.54873	15868.8	3.06177
15720.3	4.44563	15847.2	4.20943	15826.7	3.89234	15846.9	3.54701	15846.9	3.05991
15697.2	4.44598	15825.3	4.20941	15804.7	3.88917	15826	3.54405	15823.8	3.05841
15675.3	4.44696	15803.3	4.20856	15782.7	3.88939	15802.9	3.53945	15801.8	3.05268
15654.5	4.44663	15781.3	4.20739	15760.8	3.88579	15779.8	3.53812	15779.8	3.05113
15631.4	4.44565	15758.2	4.20739	15738.8	3.8869	15759	3.53708	15757.8	3.04936
15609.4	4.44538	15736.3	4.20488	15716.8	3.88543	15735.9	3.53657	15735.9	3.04685
15587.4	4.44659	15713.2	4.20223	15694.9	3.88211	15713.9	3.53335	15713.9	3.04374
15565.4	4.44495	15692.3	4.20461	15673	3.87768	15691.9	3.52873	15690.8	3.04047
15543.5	4.44487	15670.4	4.20242	15651.1	3.87701	15670	3.52691	15668.9	3.03995
15520.4	4.44096	15648.5	4.20434	15626.9	3.87699	15647	3.52715	15647	3.03759
15498.4	4.44403	15626.5	4.19912	15603.8	3.87505	15626.1	3.52379	15626.1	3.0334
15475.3	4.44523	15604.5	4.1978	15582.9	3.87419	15604.1	3.52298	15604.1	3.02832
15453.3	4.44045	15582.5	4.19714	15560.9	3.87228	15581	3.51892	15581	3.02769
15432.5	4.44002	15559.5	4.19638	15539	3.86741	15560.2	3.51874	15559.1	3.02569
15410.5	4.44061	15536.4	4.1962	15517	3.86913	15537.1	3.51402	15536	3.02439
15388.5	4.43904	15514.4	4.19431	15495	3.86649	15515.1	3.51191	15514	3.02033
15366.5	4.44359	15493.5	4.19421	15473	3.8646	15493.1	3.50938	15490.9	3.01689
15343.4	4.44235	15470.5	4.19376	15451.1	3.86239	15470	3.50872	15468.9	3.0128
15321.5	4.4393	15448.5	4.18996	15429.1	3.85842	15448	3.50678	15448.1	3.01314
15299.5	4.43797	15426.5	4.18845	15406	3.85797	15426.1	3.50253	15426.1	3.0105
15277.6	4.43713	15404.5	4.18811	15385.1	3.85653	15404.1	3.49893	15402.9	3.0074
15254.5	4.44099	15382.5	4.19014	15362	3.85498	15382.1	3.49831	15381	3.00102
15232.5	4.43789	15359.4	4.18709	15340.1	3.85387	15359	3.49547	15359	3.00093
15210.3	4.43715	15337.5	4.18405	15317	3.85235	15338.1	3.49545	15337	2.99828
15187.1	4.43542	15315.5	4.18233	15295	3.85127	15315.1	3.48922	15315.1	2.9957
15165.1	4.4372	15294.7	4.18296	15273	3.84833	15294.2	3.48817	15293.1	2.99168
15144.2	4.43504	15271.6	4.18303	15251.1	3.84548	15271.1	3.48562	15270	2.99087
15122.2	4.4342	15249.6	4.18317	15229.1	3.84303	15248.1	3.48575	15248	2.98689
15100.2	4.43375	15226.5	4.18018	15206.9	3.84148	15226	3.48185	15226	2.98444
15077.2	4.43386	15204.4	4.17757	15184.8	3.83998	15205	3.47928	15203.9	2.98004
15054.1	4.43516	15182.2	4.17624	15161.7	3.83958	15181.8	3.47652	15181.7	2.97882
15032.1	4.43382	15160.2	4.17653	15140.8	3.83624	15159.8	3.47475	15159.7	2.97581
15010.1	4.43108	15138.2	4.17546	15117.7	3.8329	15137.8	3.47316	15137.8	2.97568
14988.2	4.43167	15116.2	4.174	15095.8	3.83291	15115.8	3.46829	15115.8	2.97124
14966.2	4.43134	15094.3	4.17376	15073.8	3.83059	15093.9	3.46745	15092.7	2.96766
14944.2	4.42992	15071.2	4.17293	15051.8	3.83104	15070.8	3.46586	15071.8	2.96509
14922.2	4.43395	15049.2	4.17173	15028.7	3.82794	15048.8	3.46372	15047.7	2.96197
14900.2	4.42898	15027.3	4.16984	15007.8	3.82453	15025.7	3.46115	15026.8	2.96038
14878.2	4.42744	15005.3	4.16629	14984.8	3.82369	15004.8	3.45862	15003.7	2.95809
14856.3	4.42924	14982.2	4.16824	14962.8	3.8209	14982.8	3.45534	14981.7	2.95317
14833.2	4.43047	14960.2	4.16772	14940.8	3.82242	14960.9	3.45362	14959.7	2.94942
14811.2	4.42818	14939.3	4.16384	14917.7	3.81634	14937.8	3.45319	14937.7	2.949
14789.2	4.42692	14916.3	4.15953	14896.8	3.81599	14915.8	3.44643	14915.7	2.94576
14767.2	4.4276	14894.3	4.16056	14874.9	3.81678	14893.8	3.44449	14893.8	2.94392
14745.2	4.42582	14872.3	4.16216	14851.8	3.81004	14871.8	3.44246	14871.8	2.9388
14722.1	4.42312	14850.4	4.16015	14829.8	3.80863	14849.9	3.44165	14848.7	2.93675
14700.2	4.42362	14828.3	4.15963	14806.8	3.80731	14827.9	3.43912	14826.7	2.93455
14678.1	4.42563	14805.3	4.15605	14784.8	3.8046	14804.8	3.43579	14804.7	2.93154
14656.1	4.42527	14783.3	4.15619	14762.8	3.80522	14784	3.43258	14782.8	2.92843
14634.2	4.42704	14761.3	4.15472	14740.8	3.80317	14762	3.43077	14760.7	2.9256
14612.2	4.42145	14738.2	4.15455	14718.8	3.80066	14738.9	3.42854	14737.7	2.92233
14590.2	4.42061	14717.3	4.15244	14696.8	3.79689	14715.7	3.42839	14715.7	2.92096
14568.2	4.4188	14694.2	4.15012	14674.8	3.79522	14694.9	3.4233	14692.6	2.91658
14545.1	4.42339	14672.3	4.14872	14652.8	3.79498	14671.8	3.42292	14671.7	2.91361
14523.1	4.42065	14650.3	4.1484	14629.7	3.79261	14649.8	3.41852	14649.7	2.91125
14501	4.42305	14628.2	4.14729	14607.7	3.78943	14626.7	3.41644	14626.6	2.91056
14478	4.41857	14606.2	4.14647	14585.8	3.7902	14605.8	3.41329	14604.6	2.90677
14454.9	4.41754	14584.3	4.14578	14562.7	3.78559	14583.7	3.41146	14582.6	2.9026
14434	4.41824	14561.2	4.14357	14541.8	3.78224	14561.8	3.40783	14560.6	2.89894
14412	4.42148	14540.3	4.14099	14519.7	3.78238	14539.8	3.40885	14538.6	2.89702
14390	4.41779	14517.1	4.14032	14496.6	3.77919	14516.7	3.40372	14516.6	2.89558
14368	4.41592	14495.1	4.13861	14474.6	3.77896	14494.6	3.3995	14493.4	2.89323
14346	4.41676	14473.1	4.13704	14451.6	3.77628	14472.6	3.39739	14472.6	2.88749
14322.9	4.41332	14451.1	4.13917	14430.7	3.77393	14450.7	3.39605	14449.5	2.88347
14302	4.41506	14428.1	4.13825	14408.7	3.77089	14428.7	3.39421	14427.5	2.88222
14277.8	4.41436	14404.9	4.13142	14386.7	3.76857	14405.6	3.3878	14405.5	2.88061
14256.9	4.41331	14384.1	4.13143	14364.7	3.76856	14383.6	3.38742	14382.5	2.8766
14234.9	4.41493	14361	4.13117	14342.7	3.7656	14361.6	3.38411	14361.7	2.8753
14211.8	4.41483	14340.1	4.13065	14318.5	3.76247	14339.6	3.38141	14338.6	2.87131
14189.8	4.41074	14318.1	4.13018	14297.6	3.76	14317.6	3.38004	14317.7	2.86823
14167.8	4.41138	14296.1	4.12714	14274.5	3.75772	14295.6	3.3785	14295.7	2.86422
14145.8	4.40776	14274.1	4.12391	14252.5	3.7575	14273.6	3.37432	14273.6	2.86212
14123.8	4.40985	14252.1	4.12495	14231.6	3.75679	14250.5	3.37132	14250.5	2.85864
14101.9	4.41061	14229	4.12331	14208.5	3.75122	14229.6	3.36943	14228.6	2.85642
14078.7	4.41107	14207	4.12215	14186.5	3.75036	14206.5	3.36804	14206.5	2.85468
14057.8	4.40809	14183.9	4.12192	14164.5	3.74915	14184.5	3.36554	14183.4	2.85149
14035.8	4.40484	14161.9	4.12029	14142.5	3.74384	14162.5	3.36197	14161.5	2.84605
14012.7	4.40842	14139.9	4.11866	14120.5	3.74368	14139.4	3.36009	14139.4	2.8466
13990.7	4.40939	14117.9	4.11659	14098.5	3.74157	14117.5	3.35673	14117.3	2.84194
13967.6	4.40658	14096	4.1142	14076.5	3.74035	14095.5	3.35282	14095.3	2.84031
13946.7	4.40456	14074	4.11119	14054.5	3.73695	14073.5	3.35285	14073.3	2.83609
13924.7	4.40392	14052	4.11355	14031.4	3.73766	14051.5	3.34896	14051.3	2.83158
13901.6	4.40511	14030	4.11404	14008.3	3.7332	14029.4	3.34521	14028.1	2.82835
13879.6	4.40423	14008	4.11038	13986.4	3.72865	14007.4	3.34517	14006.2	2.82566
13857.6	4.40336	13984.9	4.10606	13964.4	3.7291	13985.5	3.33944	13984.2	2.82545
13835.9	4.40117	13962.9	4.10721	13942.4	3.72878	13962.4	3.33707	13962.2	2.82121
13814.2	4.40227	13940.8	4.10385	13920.4	3.72563	13940.4	3.33541	13939.1	2.81814
13792.2	4.40359	13918.9	4.1057	13898.3	3.72268	13918.4	3.33313	13917.1	2.81383
13769.1	4.40218	13895.8	4.10477	13876.4	3.7197	13895.2	3.32851	13895.1	2.81218
13747.1	4.39733	13873.8	4.10119	13854.4	3.71689	13874.4	3.32621	13873.1	2.80794
13725.1	4.39838	13851.8	4.09648	13832.6	3.71716	13851.3	3.32147	13851.1	2.80577
13703.1	4.40072	13830	4.09739	13810.9	3.71428	13829.6	3.31933	13828.3	2.8015
13681.1	4.3988	13808.3	4.09749	13786.7	3.71244	13807.8	3.31846	13806.6	2.80028
13659.1	4.3967	13786.3	4.09554	13764.7	3.70732	13785.9	3.31524	13784.6	2.79639
13636	4.39345	13764.3	4.09232	13743.8	3.70626	13763.9	3.31051	13763.8	2.79395
13614	4.39312	13742.3	4.09342	13721.9	3.70509	13741.9	3.3066	13740.8	2.7887
13592	4.3954	13720.4	4.09124	13699.9	3.70229	13719.9	3.30655	13718.8	2.78679
13570	4.39614	13697.3	4.08972	13676.8	3.7002	13696.8	3.30464	13696.7	2.78505
13547	4.39418	13675.3	4.08815	13654.8	3.69676	13674.8	3.29979	13674.6	2.78229
13526.1	4.39204	13653.3	4.08422	13632.8	3.69728	13652.8	3.2973	13651.5	2.77603
13504	4.39296	13630.2	4.08427	13610.8	3.69275	13630.8	3.29399	13629.5	2.77421
13480.9	4.39143	13608.2	4.08419	13588.7	3.69002	13608.8	3.29296	13607.5	2.77151
13459	4.39148	13586.2	4.08264	13566.7	3.68677	13585.7	3.28957	13584.4	2.77121
13437	4.39153	13564.2	4.07755	13544.7	3.68683	13563.7	3.28651	13563.5	2.76744
13415	4.3906	13542.2	4.07739	13521.7	3.68514	13541.7	3.28235	13541.5	2.76268
13391.9	4.38833	13519.1	4.07909	13499.7	3.68379	13519.7	3.27907	13519.5	2.75834
13369.8	4.3882	13497.1	4.07587	13476.6	3.68011	13497.7	3.28095	13496.4	2.75739
13347.8	4.3879	13475.1	4.07637	13455.7	3.67555	13474.6	3.27464	13474.4	2.75442
13325.8	4.38647	13453.1	4.07229	13433.7	3.6744	13453.7	3.27064	13452.4	2.75134
13303.8	4.38564	13431.2	4.06859	13411.7	3.67358	13430.6	3.26921	13430.4	2.74722
13281.8	4.38673	13409.2	4.06983	13388.6	3.67117	13408.6	3.26754	13407.4	2.74436
13259.9	4.38569	13387.2	4.07006	13366.6	3.66821	13386.6	3.2637	13385.3	2.74102
13236.7	4.3832	13365.1	4.0664	13344.6	3.66407	13365.7	3.25847	13363.3	2.73784
13214.8	4.38353	13342	4.06508	13322.6	3.66302	13342.6	3.25656	13341.2	2.73442
13192.8	4.38142	13320	4.06255	13300.6	3.66092	13320.6	3.25431	13319.2	2.73217
13169.7	4.38298	13298.1	4.06031	13278.6	3.65879	13297.5	3.25186	13297.3	2.72867
13147.7	4.38158	13276.1	4.06027	13256.6	3.65503	13275.5	3.24865	13275.3	2.7264
13124.5	4.38059	13254.1	4.05825	13233.6	3.65536	13253.5	3.24542	13253.3	2.72198
13103.6	4.37656	13230.9	4.05471	13210.4	3.65084	13230.4	3.24002	13231.3	2.71678
13081.7	4.37874	13209	4.05508	13188.5	3.64874	13208.4	3.2391	13208.2	2.71666
13059.7	4.3769	13187	4.05447	13167.6	3.64519	13187.6	3.2363	13186.2	2.71459
13036.6	4.37674	13165	4.05231	13145.6	3.64239	13164.5	3.23334	13164.2	2.71118
13015.7	4.37486	13141.9	4.04699	13122.5	3.63954	13143.6	3.22977	13141.1	2.70686
12993.7	4.37827	13121	4.04955	13100.5	3.64006	13121.5	3.22683	13119.1	2.70163
12971.7	4.37513	13097.9	4.04958	13078.5	3.63785	13098.4	3.22276	13097.1	2.6987
12949.7	4.3749	13075.9	4.04625	13056.5	3.63276	13076.4	3.21977	13075.1	2.69779
12927.7	4.37314	13053.9	4.04383	13033.4	3.63075	13054.5	3.21799	13053.1	2.69439
12904.5	4.37236	13031.9	4.04153	13011.4	3.62769	13031.4	3.21497	13031.1	2.68989
12882.5	4.37161	13008.8	4.03914	12989.4	3.6278	13009.4	3.21227	13009.1	2.68565
12860.5	4.37383	12987.9	4.03994	12967.5	3.62243	12987.4	3.20927	12987.1	2.68468
12838.5	4.36961	12966	4.03702	12945.5	3.62099	12965.4	3.2051	12964	2.6812
12815.4	4.36824	12942.9	4.03536	12923.5	3.61719	12942.3	3.20059	12942	2.67889
12793.4	4.36673	12920.9	4.03051	12901.4	3.61496	12920.3	3.1982	12921.1	2.675
12771.4	4.36945	12898.8	4.03164	12878.2	3.61424	12898.2	3.19694	12898	2.67159
12749.4	4.36888	12876.7	4.02975	12856.2	3.61096	12876.1	3.1934	12875.8	2.66817
12727.4	4.36617	12854.7	4.02965	12834.3	3.61007	12854.1	3.19225	12853.8	2.66509
12705.4	4.36491	12831.6	4.02747	12812.3	3.60327	12831	3.18672	12830.8	2.66066
12682.3	4.36125	12810.7	4.02435	12790.2	3.60299	12809	3.18097	12808.8	2.65941
12660.3	4.36568	12787.6	4.02294	12767.2	3.60219	12788.1	3.18142	12786.8	2.655
12639.5	4.36398	12765.6	4.02157	12745.2	3.59883	12766.2	3.17839	12764.8	2.65378
12615.4	4.36269	12743.6	4.02119	12724.3	3.59422	12743.1	3.17656	12742.8	2.64892
12593.3	4.35692	12720.6	4.01794	12702.3	3.59338	12721.1	3.1721	12720.8	2.64493
12571.2	4.36039	12699.7	4.01657	12679.2	3.59157	12699.1	3.16825	12697.7	2.64171
12549.3	4.35846	12676.5	4.01722	12657.2	3.58839	12677.1	3.16399	12675.7	2.63957
12527.3	4.35967	12654.5	4.01441	12635.1	3.58464	12655	3.16363	12653.7	2.6362
12505.3	4.35744	12633.6	4.01033	12613.1	3.58148	12631.9	3.15799	12631.7	2.63085
12483.3	4.35728	12610.5	4.0078	12590.1	3.58016	12611.1	3.15478	12609.7	2.62867
12461.2	4.35643	12588.5	4.0071	12568.1	3.57842	12588	3.15342	12586.6	2.62374
12439.2	4.35683	12566.5	4.0071	12546.1	3.57721	12566	3.15075	12564.6	2.6241
12417.2	4.35271	12544.6	4.00526	12524.1	3.57153	12542.9	3.14578	12542.6	2.62024
12395.2	4.35006	12521.4	4.00227	12502.2	3.56717	12520.9	3.14243	12520.6	2.6167
12373.2	4.34969	12499.4	3.99753	12480.2	3.56544	12499	3.14236	12498.6	2.61078
12350.1	4.35306	12477.5	3.99923	12457.1	3.56376	12476.9	3.13907	12476.6	2.60917
12328.1	4.3506	12455.5	3.99871	12436.1	3.56216	12454.9	3.13554	12454.6	2.60635
12305.1	4.34868	12433.4	3.99545	12414.1	3.55592	12432.9	3.12996	12432.5	2.60276
12283.2	4.3469	12410.3	3.99314	12392.1	3.55575	12410.9	3.12762	12409.5	2.59822
12261.2	4.34555	12388.4	3.98927	12369	3.55367	12388.9	3.12394	12387.4	2.59537
12239.2	4.34745	12366.4	3.98953	12347.1	3.55082	12365.8	3.12252	12365.5	2.59195
12217.1	4.34855	12344.3	3.98671	12324	3.5468	12343.8	3.1193	12343.5	2.59084
12195	4.34492	12322.4	3.98559	12301.9	3.54329	12321.8	3.11552	12320.4	2.58385
12173	4.33856	12300.4	3.98508	12280	3.54333	12299.8	3.11098	12299.5	2.58234
12149.9	4.34301	12278.4	3.98006	12258	3.54067	12276.7	3.10872	12276.4	2.57812
12129	4.34223	12255.3	3.98099	12236	3.53726	12255.8	3.1054	12254.4	2.57692
12106	4.34086	12233.3	3.97733	12213.9	3.5326	12233.8	3.10302	12232.4	2.57235
12082.9	4.33998	12211.3	3.97469	12190.9	3.52935	12210.7	3.09851	12210.4	2.56784
12062	4.33941	12189.3	3.97333	12168.9	3.52681	12188.7	3.09424	12188.4	2.56385
12040	4.33866	12166.2	3.97272	12148	3.52574	12166.7	3.09117	12166.4	2.563
12016.9	4.33881	12144.2	3.96906	12124.9	3.5247	12143.7	3.08814	12143.3	2.55825
11995	4.33477	12123.3	3.96842	12102.9	3.5201	12121.6	3.08577	12121.3	2.55615
11973.2	4.33389	12100.2	3.96506	12079.8	3.51601	12099.7	3.07939	12099.4	2.55047
11951.4	4.33723	12079.3	3.96338	12057.8	3.51484	12078.8	3.07892	12076.2	2.54716
11929.4	4.33692	12056.3	3.96117	12035.8	3.51241	12056.8	3.07539	12053.2	2.54367
11907.4	4.33549	12034.3	3.96153	12013.8	3.50845	12034.8	3.07087	12032.3	2.54254
11885.4	4.33037	12011.2	3.958	11992.1	3.50757	12011.7	3.06566	12010.3	2.53803
11863.4	4.32939	11989.4	3.95545	11970.4	3.50298	11988.8	3.06311	11988.6	2.53387
11840.4	4.33065	11967.7	3.95334	11948.3	3.49971	11967.1	3.06324	11966.8	2.53058
11818.4	4.32959	11945.7	3.95259	11926.4	3.49668	11944	3.05757	11944.8	2.52706
11796.4	4.32999	11923.7	3.94834	11903.3	3.49435	11922	3.05401	11922.8	2.52436
11773.3	4.32698	11901.7	3.94675	11881.3	3.49164	11901.1	3.05034	11899.7	2.52099
11751.3	4.32285	11879.7	3.94654	11859.3	3.48973	11879.1	3.04616	11877.7	2.51676
11729.3	4.32599	11856.6	3.94318	11837.3	3.48749	11857.1	3.04343	11856.8	2.51319
11707.3	4.3244	11835.7	3.9413	11815.3	3.48259	11835.1	3.03938	11833.8	2.51151
11685.3	4.32242	11812.6	3.93827	11792.3	3.47952	11813.1	3.03596	11811.8	2.50639
11663.3	4.32251	11790.6	3.93715	11771.4	3.4764	11791.2	3.0328	11788.7	2.50111
11641.3	4.32081	11768.7	3.93596	11748.2	3.47411	11768	3.02902	11766.7	2.49913
11618.2	4.31939	11745.6	3.93369	11725.1	3.47156	11746	3.02485	11744.7	2.49713
11596.2	4.31867	11723.6	3.9317	11703.2	3.46696	11724	3.02113	11722.6	2.49324
11574.2	4.31737	11701.6	3.92834	11681.2	3.46453	11700.9	3.01905	11700.7	2.48999
11552.3	4.3165	11679.6	3.92735	11660.3	3.46024	11679	3.01586	11678.7	2.48452
11530.2	4.31672	11657.6	3.92655	11637.2	3.45851	11657	3.01232	11656.7	2.48167
11507	4.31561	11635.6	3.92266	11616.3	3.45789	11635	3.00782	11634.7	2.47682
11486.1	4.31329	11612.5	3.92124	11593.2	3.45415	11613	3.00493	11612.7	2.47735
11463	4.3105	11590.5	3.9189	11571.2	3.45137	11591	3.00063	11589.6	2.47198
11440	4.31126	11568.6	3.91401	11548.1	3.44728	11569	2.99769	11567.6	2.46771
11419.1	4.31112	11545.5	3.91452	11526.1	3.44448	11547	2.99466	11545.6	2.46409
11397.1	4.31021	11524.6	3.91268	11504	3.44007	11523.8	2.99081	11523.6	2.46049
11375.1	4.30979	11502.5	3.90992	11482	3.43821	11501.8	2.98483	11500.4	2.45728
11353.1	4.30482	11479.4	3.90929	11459	3.4341	11479.8	2.9826	11478.4	2.45387
11331.1	4.30406	11458.5	3.90388	11438.1	3.43131	11456.7	2.97957	11456.4	2.44914
11309.1	4.30396	11435.4	3.90296	11416.1	3.42874	11433.6	2.97659	11434.4	2.44697
11286	4.30547	11413.4	3.90073	11394.1	3.42628	11412.7	2.97336	11412.4	2.44344
11264	4.30423	11391.4	3.89825	11372.1	3.42125	11389.7	2.96794	11390.5	2.43864
11240.9	4.30011	11369.4	3.89616	11349	3.41984	11368.8	2.9634	11368.5	2.43423
11218.9	4.30147	11346.3	3.89375	11327.1	3.41582	11346.8	2.96155	11345.4	2.43105
11196.9	4.29802	11323.3	3.89266	11305.1	3.41321	11324.8	2.95808	11323.4	2.4306
11175	4.2987	11302.4	3.89056	11282	3.41019	11302.8	2.95301	11301.4	2.42486
11151.9	4.29655	11281.5	3.88627	11259.9	3.40625	11279.7	2.94901	11279.4	2.4214
11131	4.29528	11258.3	3.88632	11238	3.40184	11257.7	2.94584	11257.4	2.41598
11109	4.29492	11236.3	3.88528	11216	3.3995	11234.6	2.94221	11234.3	2.41407
11087	4.29578	11213.3	3.88159	11194	3.39833	11212.7	2.9388	11212.3	2.41018
11065	4.29285	11192.4	3.87779	11170.9	3.39326	11191.7	2.93592	11190.3	2.40827
11043	4.29168	11169.3	3.8755	11147.8	3.39039	11169.8	2.93064	11168.3	2.40279
11019.9	4.29037	11147.3	3.87343	11125.8	3.38517	11146.7	2.92733	11146.3	2.39803
10997.9	4.29418	11125.3	3.87219	11106	3.38367	11124.8	2.92457	11124.3	2.39539
10974.9	4.28998	11103.4	3.86985	11084	3.38126	11102.9	2.9186	11101.2	2.39176
10952.9	4.28721	11081.4	3.8661	11060.9	3.37718	11080.9	2.91495	11080.3	2.38854
10930.9	4.28519	11059.3	3.86303	11038.9	3.37413	11058.8	2.91338	11057.2	2.38382
10908.9	4.28485	11037.4	3.86166	11015.8	3.3713	11036.8	2.90926	11035.3	2.38101
10886.9	4.28512	11014.3	3.85804	10993.9	3.37113	11014.8	2.90617	11013.3	2.37718
10864.9	4.28645	10992.3	3.85664	10971.9	3.36283	10991.7	2.90033	10991.3	2.37352
10842.9	4.27971	10970.3	3.85573	10948.8	3.36006	10969.7	2.8969	10969.3	2.37101
10819.8	4.27714	10948.3	3.85312	10927.9	3.35693	10947.7	2.89252	10946.2	2.36514
10797.8	4.28091	10926.4	3.8495	10905.9	3.35504	10925.7	2.88991	10924.2	2.36264
10775.9	4.27977	10903.3	3.8454	10883.9	3.35209	10903.7	2.88532	10902.2	2.35988
10753.8	4.27827	10881.3	3.84533	10861.9	3.34833	10881.7	2.8803	10880.2	2.35594
10731.8	4.27459	10859.4	3.84123	10838.9	3.34525	10858.6	2.87686	10858.2	2.35138
10709.8	4.27447	10837.3	3.84022	10816.9	3.34039	10836.6	2.87429	10836.2	2.34792
10686.7	4.27393	10815.3	3.84052	10794.8	3.33817	10814.6	2.87062	10813.1	2.34366
10664.8	4.27104	10793.3	3.83351	10772.9	3.33558	10792.6	2.86604	10791.1	2.3411
10642.8	4.27049	10770.2	3.83035	10750.9	3.33112	10770.6	2.86194	10769.1	2.33816
10620.8	4.27024	10748.2	3.82898	10727.8	3.3279	10747.6	2.8584	10747.1	2.33144
10598.7	4.26823	10726.2	3.8275	10705.8	3.32433	10725.5	2.85426	10725.2	2.32883
10575.6	4.2707	10703.1	3.82571	10683.8	3.32009	10703.5	2.84907	10702.1	2.32523
10554.6	4.26636	10682.3	3.82378	10661.8	3.31548	10681.5	2.84718	10680.1	2.32279
10532.6	4.26478	10660.3	3.81883	10639.9	3.31374	10658.5	2.84416	10658.1	2.31896
10510.7	4.26107	10637.2	3.81618	10617.9	3.30922	10636.5	2.83977	10636.1	2.31488
10487.6	4.26084	10615.2	3.81621	10595.9	3.30641	10614.5	2.83549	10614.1	2.31065
10465.6	4.26282	10593.1	3.81248	10573.8	3.30332	10592.4	2.83079	10592	2.30794
10443.6	4.25973	10571.1	3.80946	10550.7	3.30011	10570.3	2.82552	10570	2.30363
10420.5	4.25915	10549.1	3.80599	10528.7	3.29318	10548.4	2.82309	10548	2.29838
10398.5	4.25538	10527.1	3.80365	10506.7	3.29127	10526.4	2.82082	10526	2.2948
10376.6	4.2563	10505.1	3.80009	10484.7	3.29018	10504.3	2.81651	10502.9	2.29286
10353.4	4.25584	10483.1	3.79757	10462.7	3.28355	10482.4	2.81029	10480.9	2.28972
10332.5	4.25522	10460	3.79579	10440.7	3.28214	10459.3	2.80572	10458.9	2.28431
10310.5	4.25168	10438	3.79394	10417.7	3.27649	10437.3	2.80313	10436.9	2.27863
10288.5	4.25231	10414.9	3.79159	10395.7	3.27376	10415.4	2.79913	10413.9	2.27592
10265.5	4.248	10393	3.79003	10373.7	3.27097	10393.3	2.7949	10390.8	2.2747
10243.5	4.24773	10371	3.78357	10351.7	3.2689	10371.3	2.78976	10369.8	2.26903
10221.5	4.24717	10348.9	3.78053	10327.5	3.26301	10348.2	2.78506	10347.8	2.26565
10200.6	4.24587	10326.9	3.77897	10307.7	3.25891	10326.2	2.78216	10325.8	2.26073
10177.6	4.24416	10304.9	3.77919	10284.6	3.25649	10302.1	2.77882	10303.8	2.25813
10154.4	4.24607	10283	3.77521	10262.6	3.25124	10282.3	2.77448	10281.8	2.25351
10132.7	4.24127	10261	3.77204	10240.6	3.24825	10260.3	2.76927	10259.9	2.25117
10110.9	4.23881	10238	3.7679	10218.6	3.24421	10238.4	2.76654	10236.8	2.246
10088.9	4.23724	10216	3.76502	10196.7	3.24162	10216.3	2.76229	10214.8	2.24297
10066.9	4.23986	10195.1	3.76391	10173.6	3.23663	10194.4	2.75843	10192.8	2.23753
10043.8	4.23736	10172	3.76346	10151.6	3.23338	10172.4	2.75485	10169.8	2.23371
10022.9	4.2339	10150	3.75651	10129.8	3.22963	10149.4	2.75124	10149.1	2.23171
10000.9	4.23246	10128.4	3.75229	10108	3.22538	10127.7	2.74516	10126.2	2.22732
9978.95	4.23172	10105.3	3.75247	10086	3.22225	10105.7	2.7416	10104.2	2.22298
9955.88	4.23269	10083.3	3.74758	10064.1	3.21993	10083.7	2.73746	10082.2	2.21986
9933.87	4.23052	10061.4	3.74673	10042.1	3.21569	10060.7	2.73089	10060.2	2.2154
9911.83	4.22902	10039.4	3.74402	10017.9	3.20992	10038.7	2.72824	10038.2	2.21113
9889.84	4.22595	10017.4	3.74091	9997.04	3.2069	10016.7	2.72532	10015.1	2.20655
9866.77	4.22514	9995.39	3.73817	9976.13	3.20215	9994.69	2.7215	9994.22	2.20358
9844.78	4.22365	9973.44	3.73447	9951.96	3.20059	9972.7	2.71632	9972.32	2.20098
9822.81	4.22211	9950.34	3.73146	9931.04	3.19698	9950.72	2.70997	9950.41	2.19642
9800.83	4.2202	9928.37	3.7291	9909.04	3.19109	9928.72	2.70505	9927.22	2.19274
9777.72	4.2192	9907.45	3.72568	9885.94	3.18688	9906.71	2.70124	9904.04	2.18714
9756.83	4.21659	9884.32	3.72418	9863.92	3.1835	9883.59	2.699	9882.05	2.1833
9733.74	4.2153	9862.33	3.72111	9841.93	3.18044	9860.48	2.69341	9860.07	2.18017
9712.83	4.21485	9840.4	3.71534	9819.96	3.17436	9838.49	2.68823	9838.07	2.17802
9689.76	4.21346	9817.28	3.71377	9797.99	3.17181	9816.57	2.68463	9816.07	2.17292
9667.62	4.21041	9795.28	3.71109	9774.92	3.16715	9794.59	2.68026	9794.13	2.1682
9645.62	4.21311	9773.31	3.70968	9752.94	3.16414	9772.59	2.67477	9772.12	2.16417
9622.55	4.20825	9751.32	3.70644	9730.92	3.16038	9750.57	2.67135	9750.05	2.16109
9600.55	4.20715	9729.35	3.70037	9707.88	3.15476	9728.56	2.66586	9727.04	2.15565
9578.54	4.20387	9707.35	3.69636	9685.8	3.14968	9706.58	2.66096	9706.11	2.15288
9556.56	4.20712	9684.19	3.6962	9663.72	3.14718	9684.53	2.65648	9682.95	2.14903
9534.57	4.20385	9661.03	3.69366	9642.82	3.14326	9660.24	2.65244	9660.85	2.14577
9512.58	4.20297	9640.13	3.69017	9619.75	3.1381	9639.34	2.64747	9638.87	2.14089
9490.63	4.1981	9618.11	3.68738	9597.77	3.13406	9618.46	2.64351	9616.86	2.13745
9467.49	4.19694	9595.06	3.68371	9574.68	3.1288	9596.51	2.63945	9593.83	2.13269
9444.4	4.19643	9573.08	3.68016	9553.8	3.12502	9573.38	2.6351	9571.83	2.12976
9423.47	4.19687	9551.1	3.6774	9531.79	3.12277	9551.42	2.62976	9549.85	2.12608
9401.51	4.19311	9529.09	3.67491	9509.79	3.11856	9528.33	2.62503	9527.84	2.12083
9379.57	4.19103	9507.13	3.67068	9487.83	3.11215	9506.38	2.62169	9505.86	2.1167
9357.53	4.1894	9484.03	3.6681	9465.82	3.10736	9484.4	2.61696	9483.9	2.11103
9334.47	4.18927	9462.02	3.66554	9443.85	3.10517	9462.38	2.6118	9460.82	2.1099
9312.5	4.18777	9441.14	3.65997	9419.69	3.09995	9440.34	2.60815	9438.78	2.10502
9290.49	4.18618	9419.14	3.6561	9398.79	3.09602	9418.32	2.60097	9416.81	2.10211
9268.5	4.18507	9396.03	3.6541	9376.8	3.09186	9395.27	2.59783	9394.79	2.09646
9246.53	4.18355	9374.08	3.65387	9353.69	3.08673	9374.37	2.59536	9371.72	2.09233
9224.37	4.18119	9352.06	3.65189	9331.72	3.08027	9350.18	2.5888	9350.85	2.08868
9202.22	4.17992	9330.08	3.64598	9309.75	3.07793	9329.3	2.58431	9327.73	2.08506
9180.24	4.17655	9308.1	3.63897	9287.74	3.07364	9306.23	2.57945	9305.76	2.08051
9158.25	4.17635	9285.03	3.63807	9265.76	3.06909	9285.36	2.57553	9283.81	2.07652
9135.17	4.17516	9263.06	3.63709	9243.78	3.06551	9263.38	2.57107	9260.67	2.07203
9113.17	4.17215	9241.04	3.6332	9220.55	3.06139	9240.27	2.56603	9239.8	2.06861
9091.22	4.1704	9218.9	3.62981	9198.4	3.05682	9218.12	2.56274	9217.64	2.06347
9069.24	4.1701	9196.79	3.62463	9176.39	3.04896	9195.99	2.55727	9195.49	2.06021
9047.23	4.16831	9174.78	3.62154	9154.4	3.04644	9174	2.5527	9173.47	2.05651
9024.15	4.16871	9151.72	3.61971	9132.46	3.04186	9151.99	2.54822	9150.37	2.05221
9002.17	4.16721	9129.73	3.61509	9110.47	3.0387	9128.93	2.54264	9128.42	2.0482
8980.18	4.16116	9107.74	3.61188	9087.38	3.03546	9106.94	2.53833	9106.46	2.04415
8957.04	4.15993	9085.77	3.60913	9065.38	3.02865	9084.94	2.53521	9084.48	2.03869
8936.15	4.15752	9063.8	3.60599	9043.41	3.02375	9062.96	2.53008	9062.47	2.03588
8914.2	4.15924	9040.72	3.60244	9021.44	3.01947	9040.96	2.52395	9039.39	2.0317
8891.12	4.15484	9018.73	3.5985	8999.42	3.01553	9017.93	2.52012	9017.4	2.02779
8869.09	4.15593	8996.73	3.59435	8977.41	3.0107	8997.02	2.51476	8995.4	2.02266
8847.14	4.15315	8974.72	3.59165	8955.41	3.00564	8973.87	2.5103	8971.16	2.01801
8825.11	4.15136	8952.69	3.58978	8933.44	3.00125	8951.89	2.50636	8949.2	2.01436
8803.15	4.14765	8929.56	3.58678	8910.35	2.99528	8929.92	2.49955	8929.4	2.01134
8780.07	4.14797	8907.61	3.57953	8887.24	2.99225	8907.93	2.49408	8906.33	2.00568
8757.97	4.14422	8885.62	3.57583	8866.38	2.98571	8885.94	2.49137	8885.42	2.00248
8735.91	4.14573	8863.66	3.57212	8843.28	2.98319	8863.97	2.4867	8863.44	1.99778
8713.92	4.14309	8840.58	3.57113	8821.3	2.97816	8841.97	2.48088	8840.34	1.99331
8691.94	4.13802	8819.69	3.56793	8799.35	2.97676	8818.92	2.47611	8818.38	1.99029
8669.94	4.13626	8796.61	3.56269	8777.35	2.96994	8796.92	2.47133	8796.37	1.98438
8646.83	4.13632	8774.6	3.55662	8755.27	2.965	8774.93	2.46655	8773.23	1.98194
8624.87	4.13603	8752.51	3.55531	8733.23	2.95918	8752.87	2.46194	8751.15	1.97642
8602.9	4.13319	8730.46	3.5524	8711.23	2.95506	8729.66	2.45769	8729.1	1.97323
8579.8	4.13119	8708.45	3.54678	8688.13	2.95464	8707.69	2.45293	8707.08	1.96859
8558.9	4.12626	8686.51	3.54363	8666.12	2.94847	8685.71	2.44783	8685.08	1.96417
8536.9	4.12428	8664.54	3.53968	8644.17	2.94292	8663.71	2.44231	8663.09	1.95902
8513.81	4.12373	8642.52	3.53586	8622.17	2.93781	8640.64	2.43793	8640.03	1.95616
8491.82	4.12509	8619.48	3.53099	8600.19	2.93335	8619.78	2.4318	8619.14	1.95187
8469.83	4.11979	8597.43	3.52922	8578.19	2.9296	8597.78	2.42791	8596.05	1.94797
8447.82	4.1186	8575.51	3.52373	8555.07	2.92264	8575.78	2.42429	8574.08	1.94167
8425.83	4.11493	8553.5	3.52062	8533.08	2.91954	8552.68	2.41809	8552.1	1.93854
8403.86	4.11343	8531.51	3.51853	8511.12	2.91295	8530.69	2.41248	8528.97	1.9352
8381.87	4.11078	8509.51	3.51175	8488.03	2.90862	8508.68	2.40827	8506.98	1.93062
8359.88	4.10969	8486.4	3.50656	8467.14	2.903	8485.58	2.40294	8484.99	1.92577
8337.93	4.10683	8464.41	3.50371	8444.03	2.89836	8463.61	2.40035	8463.01	1.92141
8314.81	4.10406	8442.43	3.50186	8423.16	2.89193	8441.62	2.39503	8441.02	1.91547
8293.03	4.10236	8420.45	3.49925	8400.09	2.889	8419.7	2.38795	8419.03	1.9141
8271.22	4.10005	8398.46	3.46697	8378.09	2.88477	8397.8	2.38186	8397.08	1.90974
8248.14	4.09621	8376.47	3.48756	8356.15	2.87862	8374.7	2.37895	8373.98	1.90516
8226.13	4.09789	8354.51	3.48378	8334.16	2.87333	8353.72	2.37526	8352.03	1.89933
8204.12	4.09265	8332.51	3.48055	8312.14	2.86778	8330.6	2.36975	8331.16	1.89587
8182.16	4.09239	8309.43	3.4774	8289.22	2.86451	8308.59	2.36366	8306.95	1.89088
8160.18	4.08814	8288.77	3.47174	8267.41	2.85866	8286.83	2.35984	8286.25	1.88792
8138.17	4.08347	8265.88	3.46603	8245.44	2.85563	8265.01	2.35282	8263.32	1.88401
8116.19	4.08215	8243.83	3.46116	8223.49	2.84788	8243	2.34914	8241.4	1.87744
8094.22	4.08152	8221.85	3.45651	8201.51	2.84133	8221.03	2.34392	8219.45	1.8738
8071.11	4.07956	8198.71	3.45284	8179.51	2.83745	8198.99	2.33938	8197.46	1.87006
8049.13	4.07385	8176.75	3.44911	8157.5	2.83201	8175.94	2.33368	8175.48	1.86531
8027.1	4.06903	8154.79	3.44368	8135.49	2.82711	8153.97	2.32929	8153.42	1.85921
8004.02	4.06681	8132.8	3.44037	8113.51	2.82161	8131.99	2.32432	8131.37	1.8565
7982.04	4.06731	8110.83	3.43583	8091.54	2.81566	8110.01	2.31734	8109.38	1.8517
7960.05	4.06392	8087.7	3.4302	8068.44	2.81108	8087.98	2.31358	8086.28	1.84913
7938.1	4.06206	8065.71	3.42399	8046.48	2.80543	8065.98	2.30948	8064.3	1.84271
7916.08	4.05625	8043.71	3.42218	8023.39	2.79923	8044	2.30341	8041.2	1.83786
7894.1	4.05596	8021.73	3.41676	8002.52	2.79511	8020.9	2.29674	8019.19	1.83425
7872.12	4.05327	7999.78	3.41063	7979.41	2.78938	7998.91	2.29182	7997.2	1.83074
7850.1	4.05273	7977.77	3.40435	7957.45	2.78513	7976.89	2.2876	7975.22	1.82589
7828.05	4.04762	7954.69	3.39915	7935.49	2.77813	7954.97	2.28331	7953.23	1.82116
7804.86	4.04691	7932.74	3.39529	7913.49	2.77226	7931.9	2.27801	7930.16	1.813
7782.85	4.042	7910.75	3.39143	7890.41	2.76753	7909.9	2.27093	7909.28	1.81289
7760.87	4.03788	7888.75	3.38607	7869.54	2.76091	7886.77	2.26492	7887.3	1.80757
7737.82	4.03401	7866.82	3.37848	7846.4	2.75685	7865.92	2.26243	7865.29	1.80394
7715.95	4.03372	7844.86	3.3733	7824.31	2.75293	7843.83	2.25639	7843.18	1.79835
7693.96	4.03105	7822.79	3.36988	7802.25	2.7449	7821.75	2.25202	7821.11	1.79486
7671.97	4.02693	7800.65	3.36538	7780.28	2.73755	7799.75	2.24615	7798.04	1.78981
7650	4.02337	7777.53	3.35929	7757.18	2.73356	7777.75	2.24045	7776.08	1.78502
7627.93	4.01875	7755.53	3.35276	7736.27	2.72786	7754.68	2.23518	7752.98	1.78035
7604.76	4.01564	7733.53	3.3479	7713.19	2.72268	7733.75	2.22911	7732.07	1.77629
7582.74	4.01442	7711.53	3.34218	7691.2	2.71731	7710.68	2.22291	7710.09	1.77201
7560.79	4.01263	7689.6	3.33712	7669.23	2.71044	7688.69	2.21678	7687.02	1.76832
7538.81	4.00993	7667.63	3.33174	7646.17	2.70414	7665.65	2.2144	7665.02	1.76263
7516.8	4.00421	7644.52	3.32578	7625.27	2.6988	7643.67	2.20996	7643.03	1.75733
7495.94	4.00064	7622.58	3.32091	7603.26	2.69406	7621.67	2.20134	7621.04	1.75367
7471.71	3.99845	7600.66	3.31553	7581.26	2.68812	7599.7	2.1981	7599.03	1.75125
7449.75	3.99562	7578.62	3.30785	7559.26	2.68201	7577.71	2.19166	7577.03	1.74501
7426.69	3.99204	7556.56	3.30186	7536.22	2.67812	7554.6	2.18765	7553.95	1.7404
7405.79	3.98821	7534.56	3.29644	7514.22	2.67029	7533.71	2.18318	7531.97	1.73555
7383.74	3.98455	7511.47	3.29243	7491.15	2.6639	7511.71	2.17499	7509.94	1.73144
7361.64	3.98025	7489.5	3.28499	7469.19	2.65884	7488.63	2.16924	7487.97	1.72941
7339.58	3.97805	7467.53	3.27935	7447.2	2.653	7465.57	2.16311	7464.92	1.72601
7316.48	3.97366	7445.51	3.27155	7424.11	2.64693	7444.67	2.16004	7442.9	1.72038
7295.6	3.9723	7422.43	3.26654	7403.22	2.64272	7422.69	2.15574	7422.04	1.7141
7273.6	3.97023	7400.46	3.2593	7381.07	2.63503	7399.54	2.14566	7398.95	1.71075
7250.53	3.96787	7378.31	3.25532	7358.98	2.62844	7377.47	2.14252	7376.81	1.70558
7228.57	3.96161	7356.21	3.24916	7337.01	2.62273	7355.39	2.13675	7354.65	1.70285
7206.56	3.95719	7334.21	3.24293	7315.03	2.61793	7333.4	2.13132	7332.64	1.69636
7184.59	3.95503	7312.23	3.23762	7291.89	2.61223	7311.4	2.1267	7309.61	1.69272
7161.46	3.95275	7290.27	3.22945	7271	2.60707	7289.37	2.12112	7287.63	1.68721
7139.47	3.95058	7267.16	3.22592	7247.96	2.59967	7267.39	2.11496	7265.66	1.68273
7117.48	3.94464	7245.2	3.21759	7224.9	2.59335	7245.44	2.10868	7243.65	1.67846
7095.48	3.94277	7223.19	3.21289	7203.99	2.5873	7222.32	2.10352	7222.79	1.67296
7071.3	3.93699	7202.32	3.20544	7180.92	2.58136	7201.45	2.09881	7199.71	1.67061
7050.41	3.93616	7179.26	3.19877	7158.92	2.57545	7178.35	2.0923	7177.69	1.6649
7029.55	3.92887	7156.14	3.19285	7136.92	2.57107	7156.33	2.08754	7154.61	1.65904
7007.59	3.92642	7134.16	3.18606	7114.93	2.56507	7134.34	2.08363	7132.64	1.65483
6984.49	3.92431	7112.18	3.17989	7092.94	2.55791	7111.24	2.07542	7110.65	1.64859
6963.58	3.919	7090.21	3.17529	7070.95	2.55099	7089.27	2.06962	7088.64	1.64629
6941.59	3.91445	7068.24	3.16794	7048.99	2.54466	7067.3	2.06416	7065.55	1.64091
6918.39	3.91381	7046.26	3.16054	7027.03	2.53973	7045.33	2.05862	7044.64	1.63608
6895.22	3.90777	7024.26	3.15385	7003.96	2.53342	7022.23	2.05556	7022.67	1.6298
6873.22	3.9056	7002.25	3.14752	6981.95	2.52781	7000.29	2.04853	6998.51	1.6254
6851.23	3.90189	6979.16	3.14326	6959.95	2.52084	6978.3	2.04327	6977.61	1.6211
6828.17	3.89803	6957.2	3.13625	6936.87	2.51289	6956.33	2.03695	6955.62	1.61682
6807.29	3.89122	6935.16	3.1293	6914.81	2.50925	6935.41	2.03257	6933.61	1.61082
6785.32	3.88828	6913.12	3.12108	6892.71	2.50392	6912.22	2.02751	6911.53	1.60646
6763.33	3.88561	6891.01	3.11441	6870.73	2.49669	6890.11	2.02007	6888.3	1.60243
6740.25	3.88183	6869.04	3.10919	6848.76	2.49108	6867.02	2.01348	6866.31	1.59693
6718.22	3.87874	6845.95	3.10172	6826.76	2.48342	6846.12	2.00777	6844.34	1.59208
6696.23	3.87433	6823.95	3.09513	6804.78	2.4772	6823.03	2.00274	6822.36	1.58846
6674.26	3.86663	6801.97	3.08863	6781.7	2.47021	6801.06	1.99656	6800.41	1.58347
6652.27	3.86616	6779.98	3.08114	6759.72	2.46402	6779.12	1.99012	6778.43	1.57845
6629.19	3.86325	6757.99	3.07591	6737.74	2.45834	6757.11	1.98444	6755.31	1.57277
6607.19	3.85589	6736.01	3.0682	6715.73	2.45216	6735.13	1.97897	6733.36	1.56702
6585.19	3.85243	6714.02	3.06101	6693.73	2.44718	6713.14	1.97127	6711.35	1.56197
6563.25	3.84722	6690.97	3.05677	6671.77	2.4394	6691.17	1.96784	6689.38	1.5569
6541.28	3.84391	6669.01	3.05106	6648.66	2.43171	6668.09	1.96078	6667.4	1.55278
6518.14	3.83919	6646.97	3.04182	6626.66	2.42701	6646.09	1.95579	6645.34	1.54659
6497.27	3.83522	6625.02	3.03526	6604.7	2.42152	6623.01	1.95071	6622.24	1.54374
6475.31	3.83065	6601.9	3.0282	6582.73	2.41524	6602.11	1.94317	6600.27	1.53616
6453.49	3.82769	6579.92	3.02245	6559.62	2.40748	6579.01	1.93658	6578.28	1.53399
6431.65	3.82245	6557.96	3.01629	6538.73	2.40227	6557.04	1.93345	6556.29	1.52997
6408.54	3.81883	6535.97	3.01	6516.76	2.39312	6535.05	1.9256	6534.31	1.52395
6386.53	3.81039	6514	3.0037	6493.73	2.38789	6513.05	1.92028	6512.35	1.51819
6364.54	3.81026	6492.03	2.99384	6471.71	2.38164	6491.06	1.91443	6490.34	1.51278
6341.46	3.80489	6470.02	2.98794	6449.91	2.37492	6469.08	1.90827	6467.26	1.5096
6319.51	3.80087	6447.07	2.98282	6428.05	2.36901	6446.13	1.90098	6445.54	1.50445
6297.52	3.79387	6425.28	2.97655	6406.06	2.36233	6425.43	1.89565	6423.73	1.49908
6275.56	3.78811	6403.25	2.96945	6382.96	2.35558	6403.45	1.8913	6401.74	1.4964
6252.44	3.78284	6381.37	2.96281	6360.98	2.34853	6381.48	1.88477	6378.71	1.49058
6231.55	3.78016	6359.43	2.95583	6339.02	2.34299	6358.34	1.87833	6356.62	1.48575
6208.49	3.77506	6336.33	2.95035	6317.05	2.33562	6336.37	1.87363	6335.66	1.48028
6187.59	3.76731	6314.26	2.94295	6295.06	2.32941	6313.33	1.86747	6312.55	1.476
6164.51	3.75962	6292.27	2.93524	6273.09	2.32389	6291.32	1.86144	6290.57	1.47222
6142.51	3.75625	6270.33	2.92963	6250	2.31628	6268.25	1.85666	6268.59	1.46614
6119.43	3.75221	6248.33	2.92302	6228.03	2.30834	6247.35	1.84938	6246.59	1.46261
6097.44	3.74731	6225.22	2.91551	6206.05	2.30148	6225.35	1.84571	6224.62	1.45853
6075.43	3.74251	6203.22	2.90668	6184.07	2.29606	6203.38	1.83821	6202.66	1.45248
6053.44	3.73668	6182.32	2.90013	6162.06	2.28981	6180.27	1.83184	6179.51	1.44843
6031.46	3.72821	6160.32	2.89378	6138.98	2.28389	6159.43	1.82609	6157.54	1.44445
6009.46	3.7248	6138.34	2.88726	6118.1	2.27422	6137.46	1.82218	6135.58	1.43958
5987.39	3.7191	6115.27	2.87835	6095.02	2.26761	6115.47	1.81609	6113.56	1.43299
5964.2	3.71128	6093.3	2.87114	6072.99	2.2621	6092.45	1.80909	6090.54	1.42724
5942.22	3.70671	6070.18	2.86235	6051.01	2.25467	6070.41	1.80337	6068.53	1.42178
5921.32	3.70029	6048.22	2.85728	6029.05	2.24753	6047.28	1.79797	6046.57	1.42044
5898.21	3.69415	6026.27	2.85058	6007.05	2.241	6025.32	1.79291	6024.6	1.41366
5876.27	3.68353	6004.26	2.84302	5984.96	2.23393	6003.31	1.78825	6002.55	1.40957
5854.27	3.68068	5982.16	2.83629	5961.79	2.22818	5981.2	1.78206	5979.31	1.40346
5831.2	3.67641	5960.06	2.82906	5939.8	2.22093	5959.1	1.77541	5958.39	1.39748
5809.22	3.67048	5937	2.82271	5917.83	2.21518	5937.13	1.76887	5936.41	1.39404
5787.23	3.66387	5914.98	2.8142	5895.82	2.20866	5915.15	1.76327	5913.29	1.38866
5765.25	3.65376	5892.99	2.80909	5872.76	2.20136	5893.15	1.7581	5891.31	1.38404
5743.25	3.64611	5871.01	2.80063	5850.77	2.19474	5871.19	1.75131	5869.33	1.38043
5721.25	3.64438	5849.07	2.79374	5828.77	2.18727	5848.12	1.74868	5847.37	1.37448
5699.27	3.63576	5827.06	2.78902	5806.81	2.17937	5826.15	1.74243	5824.26	1.36877
5676.18	3.63121	5805.11	2.77885	5784.81	2.17283	5804.17	1.73724	5802.29	1.36473
5654.2	3.62237	5782.03	2.77064	5762.82	2.16626	5782.15	1.72979	5780.27	1.3573
5632.27	3.61544	5760.04	2.76462	5740.86	2.15966	5760.18	1.72544	5758.28	1.35497
5610.21	3.60964	5738.05	2.75838	5717.75	2.15262	5737.08	1.71921	5736.3	1.34952
5588.23	3.60409	5714.95	2.75279	5694.65	2.14483	5715.07	1.71316	5714.28	1.34625
5565.18	3.59411	5694.07	2.74346	5673.76	2.13727	5691.98	1.70874	5691.24	1.34001
5544.28	3.58928	5672.11	2.73405	5652.88	2.13072	5671.07	1.70199	5669.21	1.33542
5521.04	3.58248	5650.14	2.72729	5628.74	2.12565	5649.09	1.69692	5647.23	1.33006
5498.84	3.57637	5627.1	2.72034	5606.71	2.11553	5626.04	1.69178	5625.28	1.32634
5476.83	3.5689	5606.2	2.71359	5585.83	2.10817	5605.15	1.68595	5603.28	1.32124
5454.85	3.55827	5583.07	2.70589	5562.77	2.10181	5582.07	1.67941	5581.28	1.31635
5432.93	3.5531	5561.08	2.69586	5540.78	2.09414	5560.09	1.67357	5558.2	1.31071
5411.02	3.54525	5537.8	2.69165	5518.61	2.0862	5538.02	1.66702	5536.01	1.30586
5387.96	3.5386	5515.64	2.68436	5496.43	2.07965	5515.72	1.66249	5513.83	1.30287
5365.97	3.52804	5493.62	2.67534	5474.51	2.07209	5492.63	1.65723	5491.86	1.29656
5344.01	3.52065	5471.63	2.66859	5452.59	2.06679	5471.76	1.651	5469.9	1.29244
5321.94	3.51533	5449.66	2.65998	5430.52	2.05891	5448.67	1.64448	5447.89	1.28605
5298.73	3.51095	5427.7	2.65105	5407.39	2.05154	5426.68	1.6384	5425.87	1.2814
5277.88	3.50155	5405.73	2.64265	5385.51	2.04311	5404.73	1.63431	5403.92	1.277
5254.79	3.49217	5383.74	2.63441	5363.57	2.0369	5382.75	1.62849	5380.87	1.27229
5232.79	3.48261	5361.75	2.62565	5340.5	2.03127	5360.76	1.62354	5357.75	1.26671
5210.81	3.47709	5338.67	2.61662	5318.48	2.02333	5338.77	1.61806	5335.76	1.26264
5188.82	3.46898	5316.67	2.61089	5296.51	2.01547	5315.68	1.61205	5314.88	1.25754
5166.83	3.46085	5293.62	2.6002	5274.45	2.00846	5293.7	1.60785	5292.87	1.25253
5144.85	3.45523	5272.72	2.5903	5252.38	1.99994	5270.61	1.60095	5269.8	1.24644
5121.74	3.44424	5249.61	2.58117	5230.4	1.99523	5249.71	1.59763	5247.81	1.24367
5099.78	3.43638	5227.65	2.57294	5207.32	1.98932	5226.67	1.59131	5225.84	1.23904
5077.79	3.42843	5205.67	2.56496	5186.45	1.981	5205.78	1.58684	5203.84	1.2341
5054.45	3.41819	5183.68	2.55595	5164.48	1.97412	5182.67	1.58233	5181.87	1.22862
5032.46	3.40979	5161.7	2.54682	5142.48	1.96616	5160.71	1.57709	5159.9	1.22353
5010.46	3.40192	5138.63	2.53628	5119.38	1.96006	5138.69	1.56972	5136.78	1.21865
4988.49	3.39488	5117.72	2.52731	5097.42	1.95231	5116.72	1.56598	5115.89	1.21445
4966.52	3.38368	5094.63	2.51777	5075.32	1.94546	5094.75	1.56194	5091.74	1.20979
4944.55	3.37202	5072.54	2.50977	5053.2	1.93764	5072.62	1.55624	5069.63	1.20496
4922.6	3.36563	5051.52	2.49976	5030.18	1.93117	5049.44	1.55057	5048.63	1.1985
4900.6	3.35627	5028.44	2.49082	5008.21	1.92398	5027.42	1.54342	5026.59	1.19411
4878.56	3.34734	5005.32	2.4814	4986.2	1.91652	5005.45	1.53939	5004.66	1.18955
4854.38	3.33764	4983.32	2.47119	4964.18	1.90754	4983.48	1.53477	4981.55	1.18515
4833.48	3.32902	4961.37	2.46295	4942.22	1.90167	4960.41	1.52963	4959.56	1.17924
4811.49	3.31793	4939.42	2.45149	4920.24	1.89606	4938.46	1.52431	4937.57	1.17504
4789.5	3.31281	4917.42	2.44322	4898.25	1.88731	4916.44	1.51773	4915.6	1.17046
4767.56	3.30404	4895.46	2.43447	4875.17	1.88001	4894.48	1.51291	4893.63	1.16469
4744.45	3.29383	4872.36	2.42507	4853.18	1.8713	4872.5	1.50707	4871.64	1.15939
4723.59	3.28121	4850.39	2.4147	4831.21	1.86475	4850.45	1.50123	4849.62	1.15566
4700.53	3.27358	4829.5	2.40437	4809.24	1.85757	4828.47	1.49521	4826.54	1.15042
4678.54	3.2621	4806.39	2.39438	4787.25	1.8501	4805.4	1.49071	4804.58	1.14651
4656.55	3.25287	4784.45	2.38582	4764.17	1.84255	4782.33	1.48386	4780.41	1.14169
4634.55	3.24165	4762.46	2.37584	4742.17	1.83422	4761.46	1.4791	4760.64	1.13515
4612.72	3.23347	4740.46	2.36449	4720.22	1.82765	4739.43	1.44093	4737.49	1.13056
4590.88	3.22282	4717.38	2.35452	4698.24	1.82016	4717.48	1.46767	4715.52	1.12761
4568.88	3.21364	4696.51	2.34512	4676.25	1.81279	4694.39	1.4611	4693.54	1.12202
4546.9	3.20204	4673.45	2.33642	4654.27	1.80503	4672.41	1.45597	4671.57	1.11692
4523.81	3.19096	4651.46	2.32651	4631.15	1.79833	4650.45	1.44966	4649.61	1.11083
4501.82	3.18336	4629.46	2.31558	4609.34	1.79068	4628.43	1.44357	4627.6	1.10648
4478.79	3.17586	4607.6	2.30653	4587.49	1.78433	4606.6	1.43823	4605.74	1.10145
4457.85	3.16587	4585.76	2.29514	4565.47	1.77424	4584.76	1.43274	4582.79	1.09712
4434.87	3.15232	4563.75	2.28619	4543.48	1.76661	4562.77	1.42643	4560.77	1.09208
4412.98	3.14225	4540.65	2.27655	4520.4	1.75888	4540.77	1.42006	4538.79	1.08716
4390.99	3.13217	4518.69	2.26602	4498.44	1.75132	4517.67	1.41292	4516.9	1.08142
4369.03	3.12186	4496.72	2.25744	4476.47	1.74352	4496.74	1.40659	4493.89	1.07812
4347.04	3.11134	4474.77	2.24773	4454.48	1.73455	4473.73	1.40279	4473.05	1.07261
4325.07	3.09938	4451.65	2.23679	4432.51	1.72666	4451.89	1.39557	4449.9	1.06794
4302	3.08717	4429.67	2.22522	4410.53	1.71798	4428.8	1.38988	4427.93	1.06284
4279.95	3.07776	4407.69	2.21627	4388.53	1.71114	4407.9	1.3828	4405.95	1.05832
4257.97	3.06915	4384.63	2.20715	4366.53	1.70527	4384.67	1.37585	4383.97	1.05347
4236	3.0577	4362.66	2.19619	4344.56	1.69662	4362.71	1.37089	4361.99	1.04924
4214	3.04796	4341.76	2.18694	4322.58	1.6877	4340.71	1.36408	4340.02	1.04355
4192.04	3.03958	4318.66	2.17427	4300.58	1.68015	4318.71	1.3581	4316.91	1.03937
4168.95	3.02625	4297.78	2.16394	4277.5	1.67297	4296.73	1.35106	4294.93	1.03532
4146.84	3.01753	4275.78	2.15413	4255.53	1.66525	4274.74	1.34457	4272.9	1.02971
4124.74	3.00424	4252.73	2.14466	4232.48	1.65836	4251.69	1.33873	4250.94	1.02431
4102.74	2.99529	4230.76	2.13366	4210.51	1.64886	4229.71	1.33151	4227.88	1.01934
4080.77	2.98246	4207.67	2.12108	4188.52	1.6418	4207.72	1.32451	4206.99	1.01531
4057.68	2.97475	4186.78	2.10961	4165.4	1.63439	4185.74	1.3183	4183.88	1.01054
4036.81	2.96196	4163.7	2.10008	4144.42	1.62534	4163.71	1.31263	4161.88	1.00579
4014.86	2.94972	4141.58	2.08947	4122.3	1.61703	4141.62	1.30477	4139.7	1.00067
3991.75	2.93975	4119.46	2.07744	4099.18	1.60914	4118.39	1.29799	4117.52	0.99459
3969.76	2.9284	4097.48	2.06609	4078.3	1.60301	4096.42	1.29105	4095.54	0.99015
3947.75	2.91813	4075.52	2.05462	4055.22	1.59451	4074.44	1.28545	4073.55	0.98581
3924.68	2.90491	4051.31	2.04369	4033.25	1.58686	4052.43	1.27855	4050.45	0.98023
3902.73	2.89218	4031.53	2.03353	4010.21	1.57739	4030.46	1.27227	4029.59	0.97489
3880.73	2.87936	4009.56	2.02056	3988.2	1.56883	4008.48	1.26417	4006.55	0.96997
3858.74	2.8694	3986.48	2.01188	3966.21	1.56154	3986.48	1.257	3984.5	0.96477
3836.75	2.85562	3964.49	2.00163	3944.23	1.55431	3963.42	1.25134	3962.55	0.95994
3813.64	2.84265	3942.51	1.99025	3922.25	1.54461	3941.41	1.24313	3939.47	0.95503
3791.68	2.82869	3919.44	1.9807	3900.28	1.53507	3918.36	1.23674	3917.46	0.95037
3769.68	2.8133	3897.47	1.96949	3878.29	1.52657	3895.25	1.22881	3895.49	0.9455
3748.81	2.80071	3875.46	1.95683	3856.3	1.51943	3875.44	1.22287	3873.49	0.94055
3726.84	2.78948	3853.48	1.94752	3834.32	1.51117	3852.4	1.21677	3851.48	0.93511
3703.73	2.77445	3831.48	1.93735	3812.31	1.50093	3830.42	1.2088	3829.49	0.92905
3681.6	2.76043	3809.51	1.92547	3790.32	1.49496	3808.45	1.20266	3807.54	0.92461
3658.42	2.74407	3787.56	1.9107	3768.38	1.48655	3786.48	1.19506	3785.61	0.92029
3636.42	2.73189	3764.49	1.89886	3745.27	1.47797	3764.52	1.18833	3762.47	0.91467
3614.46	2.71423	3743.61	1.89077	3723.32	1.4684	3741.43	1.18202	3741.59	0.90853
3592.46	2.70092	3721.62	1.87957	3701.29	1.45959	3719.4	1.17432	3718.54	0.90366
3570.46	2.68654	3698.53	1.86896	3678.06	1.45224	3697.42	1.16738	3696.53	0.89924
3548.51	2.67238	3676.41	1.85784	3654.92	1.44444	3675.36	1.16012	3674.37	0.89456
3525.39	2.6587	3654.33	1.84735	3634.04	1.43486	3653.22	1.15558	3651.25	0.8886
3503.45	2.64274	3632.34	1.83632	3612.05	1.42669	3630.15	1.14712	3629.26	0.88312
3482.56	2.62769	3609.26	1.82401	3590.03	1.41713	3609.24	1.13997	3607.27	0.87764
3460.56	2.61277	3587.25	1.81291	3566.98	1.40814	3586.19	1.13201	3585.27	0.87303
3438.62	2.59959	3565.27	1.80343	3545.04	1.40037	3564.24	1.12553	3563.29	0.86836
3415.52	2.58515	3543.31	1.79164	3524.13	1.39146	3542.26	1.11911	3541.29	0.86269
3392.42	2.56915	3520.22	1.78166	3501.07	1.38356	3520.26	1.11135	3519.31	0.85691
3370.47	2.55192	3499.35	1.77	3479.1	1.37409	3498.26	1.10484	3496.2	0.85214
3347.35	2.53785	3477.39	1.75848	3457.15	1.3661	3476.24	1.09673	3475.32	0.84606
3326.5	2.52383	3455.4	1.74707	3434.06	1.35805	3453.19	1.09066	3452.22	0.8415
3304.54	2.50662	3433.38	1.73709	3413.15	1.34825	3432.3	1.08394	3430.24	0.83554
3282.53	2.48963	3409.21	1.72636	3391.19	1.33983	3409.2	1.07646	3408.24	0.82997
3260.52	2.4727	3388.33	1.71466	3368.05	1.33274	3387.23	1.0687	3385.15	0.82525
3238.52	2.45353	3366.36	1.70254	3346.13	1.32309	3365.23	1.06145	3363.18	0.81994
3216.41	2.43906	3343.26	1.69293	3324.19	1.31514	3342.17	1.05397	3341.25	0.81426
3193.21	2.42253	3321.32	1.68114	3302.17	1.30601	3320.22	1.04847	3319.27	0.80906
3171.21	2.40449	3299.32	1.67072	3280.19	1.2975	3298.19	1.04042	3297.24	0.80308
3149.22	2.39105	3277.35	1.658	3257.09	1.28929	3276.24	1.03481	3275.29	0.79904
3126.16	2.37882	3254.31	1.64877	3235.13	1.28084	3254.27	1.02605	3253.28	0.79323
3104.18	2.36446	3233.35	1.63704	3212.96	1.27264	3229.93	1.01951	3230.06	0.78755
3082.22	2.34904	3210.01	1.62522	3190.84	1.26356	3208.91	1.01197	3207.92	0.78183
3059.14	2.33598	3189.13	1.61491	3168.84	1.2539	3186.89	1.00484	3185.95	0.77658
3038.26	2.32055	3166.02	1.60395	3145.78	1.24574	3166.01	0.99798	3163.95	0.77155
3016.23	2.30882	3144.03	1.59271	3124.88	1.23799	3142.93	0.99236	3140.87	0.76652
2994.24	2.29463	3122.06	1.58218	3101.83	1.22964	3120.94	0.9834	3118.87	0.76045
2972.28	2.27855	3099.01	1.57165	3079.84	1.22012	3098.96	0.97675	3096.91	0.75502
2950.27	2.26404	3078.14	1.55906	3057.84	1.21077	3076.99	0.96854	3074.97	0.74974
2927.24	2.25289	3055.03	1.54927	3034.79	1.20242	3055.02	0.9621	3052.99	0.74478
2905.26	2.23888	3033.06	1.5373	3013.91	1.19449	3031.94	0.95602	3031.02	0.73933
2883.31	2.2238	3011.03	1.52647	2991.95	1.1848	3008.81	0.94745	3009.02	0.73382
2860.19	2.20669	2989.06	1.51487	2968.86	1.17636	2987.95	0.94083	2984.82	0.72867
2838.19	2.19612	2966	1.50297	2945.76	1.16743	2964.87	0.93385	2963.95	0.72255
2816.21	2.1821	2944.02	1.4916	2924.88	1.15844	2944	0.92618	2941.96	0.71694
2794.24	2.16876	2922.05	1.48166	2901.81	1.14936	2922.03	0.92033	2919.97	0.71229
2772.32	2.15581	2901.15	1.47095	2880.92	1.13967	2900.03	0.91235	2897.96	0.70621
2750.45	2.14337	2878.09	1.45906	2857.89	1.1303	2876.95	0.9051	2874.89	0.70142
2728.5	2.13081	2857.24	1.44883	2835.85	1.12167	2854.96	0.89887	2852.94	0.69612
2706.51	2.11837	2834.11	1.4383	2813.87	1.11287	2831.88	0.89123	2830.91	0.68986
2684.52	2.10293	2811.08	1.42695	2791.89	1.10347	2811	0.88461	2808.93	0.68467
2661.39	2.09028	2789.1	1.41513	2770	1.09363	2789.04	0.87749	2786.96	0.67946
2639.45	2.07767	2767.2	1.40439	2747.01	1.08453	2766.03	0.86942	2765.09	0.67453
2617.5	2.06381	2745.34	1.39265	2725	1.07605	2744.18	0.86278	2743.23	0.66932
2594.35	2.04969	2723.34	1.38204	2701.92	1.06702	2721.12	0.85545	2720.11	0.66329
2573.45	2.03408	2701.35	1.37045	2681.06	1.0584	2698	0.84911	2699.26	0.65757
2550.39	2.01986	2679.37	1.35779	2659.04	1.04737	2677.16	0.84131	2676.18	0.65225
2528.4	2.00608	2657.4	1.34596	2636.02	1.03889	2656.31	0.83391	2654.17	0.64682
2506.43	1.99219	2634.36	1.33508	2615.15	1.03079	2633.2	0.82765	2632.24	0.64186
2484.46	1.98102	2611.24	1.32293	2592.08	1.02055	2612.32	0.82058	2609.14	0.63537
2462.48	1.96497	2590.38	1.312	2570.11	1.01201	2590.36	0.81291	2587.14	0.63004
2440.51	1.95103	2568.35	1.29902	2548.09	1.00178	2567.25	0.80595	2565.15	0.62543
2416.34	1.93797	2545.29	1.28536	2526.12	0.99304	2545.26	0.79851	2543.16	0.61997
2394.38	1.92435	2523.3	1.27454	2504.14	0.98446	2522.16	0.79206	2521.17	0.6144
2373.49	1.91217	2501.35	1.26202	2481.06	0.97431	2500.19	0.78508	2499.18	0.6087
2351.5	1.89884	2479.39	1.25123	2459.09	0.96563	2478.2	0.77666	2477.17	0.60311
2329.51	1.88568	2457.4	1.23876	2437.11	0.9557	2456.23	0.77029	2454.11	0.59835
2306.31	1.87207	2434.27	1.22679	2415.15	0.94769	2434.26	0.76317	2432.09	0.59207
2284.15	1.8581	2412.29	1.21498	2393.16	0.93943	2412.27	0.75652	2410.1	0.58664
2262.15	1.84551	2390.37	1.202	2371.19	0.929	2390.31	0.74901	2389.25	0.58116
2240.21	1.83295	2369.47	1.19066	2349.2	0.91972	2368.35	0.74205	2366.19	0.5759
2218.22	1.81619	2347.5	1.17836	2327.21	0.91085	2345.25	0.73433	2344.19	0.57115
2196.21	1.8032	2324.43	1.16518	2304	0.902	2323.25	0.72734	2321.12	0.56528
2174.26	1.7872	2302.29	1.15325	2281.9	0.89362	2301.13	0.7207	2298.99	0.559
2152.27	1.76994	2280.15	1.14135	2259.91	0.88358	2278.99	0.71323	2276.86	0.55438
2128.08	1.75269	2257.06	1.12807	2237.89	0.87432	2255.94	0.70619	2254.87	0.54831
2107.18	1.73774	2235.06	1.11543	2215.9	0.86521	2233.94	0.69916	2232.9	0.54385
2085.18	1.71893	2213.07	1.10268	2192.88	0.85624	2211.94	0.69234	2210.92	0.53769
2063.21	1.7025	2191.13	1.09188	2172.01	0.84732	2188.88	0.68516	2187.82	0.53252
2041.24	1.68457	2169.19	1.08039	2148.91	0.8379	2168.04	0.67801	2166.96	0.52658
2018.13	1.66811	2147.19	1.06644	2126.9	0.82913	2146.03	0.67033	2143.85	0.52138
1996.15	1.65104	2124.09	1.05293	2103.82	0.81918	2124.01	0.66423	2121.86	0.51625
1974.15	1.63413	2103.19	1.04019	2082.91	0.8102	2102.02	0.65673	2099.86	0.5104
1952.19	1.61467	2080.1	1.02913	2060.96	0.80158	2078.96	0.64961	2077.92	0.50502
1930.25	1.59467	2058.16	1.0178	2037.88	0.79249	2058.09	0.64315	2055.96	0.4999
1908.26	1.57645	2036.18	1.00485	2015.91	0.78277	2035.03	0.63529	2032.88	0.49393
1886.29	1.55588	2014.21	0.99172	1993.92	0.77403	2013.02	0.62873	2010.86	0.48941
1863.18	1.53519	1991.1	0.97987	1971.91	0.76529	1991.07	0.62201	1988.87	0.48346
1840.96	1.51613	1969.11	0.96709	1950.05	0.75597	1967.95	0.61458	1966.85	0.47741
1817.66	1.49496	1947.17	0.95532	1928.1	0.74748	1945.99	0.60663	1944.92	0.47244
1795.66	1.47341	1925.21	0.9429	1904.95	0.73818	1924.01	0.59946	1921.83	0.4668
1772.58	1.45088	1903.2	0.93221	1881.84	0.72992	1902.04	0.59258	1900.97	0.46175
1751.68	1.4283	1881.21	0.91926	1859.8	0.72048	1878.95	0.58566	1878.98	0.45604
1729.73	1.40207	1858.15	0.90765	1838.7	0.7111	1856.96	0.57833	1855.84	0.4505
1707.76	1.37964	1835.9	0.89589	1816.49	0.70262	1834.76	0.57152	1833.65	0.4458
1685.75	1.35744	1813.63	0.88309	1793.4	0.69231	1812.49	0.56439	1811.44	0.44024
1663.76	1.3343	1790.59	0.87171	1771.4	0.68435	1790.5	0.55725	1789.46	0.43411
1641.79	1.31075	1769.7	0.86046	1749.44	0.67579	1768.53	0.55064	1766.39	0.42874
1619.77	1.28716	1746.6	0.84931	1727.48	0.66628	1746.5	0.5427	1744.37	0.42337
1597.79	1.26501	1725.74	0.8368	1705.59	0.65687	1724.57	0.53622	1722.4	0.41824
1575.86	1.2419	1702.69	0.82463	1683.7	0.64813	1701.51	0.53029	1700.4	0.41275
1552.73	1.21846	1680.69	0.81225	1661.73	0.63914	1679.52	0.52183	1678.38	0.4067
1530.71	1.19456	1658.72	0.80182	1638.55	0.63106	1657.53	0.51476	1656.4	0.40152
1508.75	1.17212	1636.71	0.78959	1616.49	0.62143	1635.52	0.50848	1634.5	0.39646
1485.72	1.15044	1614.74	0.77714	1594.52	0.61299	1613.56	0.50078	1611.51	0.39045
1463.84	1.12762	1592.8	0.76596	1572.55	0.60395	1591.61	0.49416	1589.53	0.38551
1441.86	1.10391	1568.63	0.75263	1549.47	0.59494	1569.6	0.48759	1567.56	0.37936
1419.8	1.08147	1547.72	0.74218	1527.48	0.5861	1546.5	0.47968	1544.48	0.37443
1397.8	1.05939	1525.74	0.72985	1505.49	0.57702	1524.52	0.47275	1522.5	0.36865
1375.63	1.03685	1503.74	0.71819	1483.52	0.56837	1502.53	0.46544	1501.64	0.36313
1353.48	1.01302	1480.74	0.70668	1461.56	0.56028	1480.6	0.4589	1478.58	0.35819
1330.4	0.99168	1458.74	0.69465	1439.59	0.55053	1458.63	0.45191	1456.53	0.3522
1308.44	0.96852	1436.76	0.68325	1417.6	0.54195	1436.65	0.44416	1434.55	0.34712
1286.44	0.94714	1414.79	0.67074	1395.57	0.53297	1413.58	0.43771	1412.58	0.34231
1264.47	0.92603	1391.65	0.65971	1372.33	0.5237	1391.58	0.43027	1390.57	0.33606
1242.51	0.90332	1369.47	0.6481	1350.17	0.51562	1369.43	0.42337	1367.21	0.33099
1220.47	0.88118	1347.33	0.6365	1328.24	0.50623	1347.29	0.41634	1345.05	0.32502
1197.45	0.86046	1326.49	0.6245	1306.23	0.49732	1325.28	0.40901	1323.06	0.31996
1175.44	0.83904	1304.51	0.61313	1284.22	0.48821	1303.3	0.40243	1301.06	0.31441
1153.45	0.81788	1282.5	0.60094	1262.29	0.47936	1280.25	0.39526	1279.05	0.30871
1130.39	0.79604	1259.4	0.58998	1239.22	0.47111	1258.25	0.38813	1257.1	0.30397
1108.41	0.77459	1237.45	0.57824	1217.22	0.46215	1236.32	0.38105	1234.04	0.29796
1087.52	0.75465	1214.38	0.56744	1195.25	0.45278	1214.32	0.37361	1212.07	0.29226
1065.5	0.73476	1192.38	0.55615	1172.16	0.44402	1192.31	0.36717	1190.08	0.28746
1042.46	0.7139	1170.37	0.54394	1151.31	0.43531	1170.31	0.35986	1168.07	0.28155
1020.5	0.69329	1148.4	0.53314	1129.36	0.4265	1147.25	0.35272	1146.08	0.2754
998.511	0.67215	1126.47	0.52295	1106.23	0.41789	1125.31	0.3463	1124.11	0.27088
975.438	0.65312	1104.49	0.51049	1084.27	0.40891	1103.3	0.33858	1102.12	0.26524
953.455	0.63311	1081.38	0.49975	1062.28	0.40045	1081.28	0.33177	1080.14	0.25972
930.343	0.61382	1060.55	0.48807	1040.31	0.39152	1058.2	0.32527	1057.06	0.25435
909.545	0.59523	1037.45	0.47697	1017.27	0.38248	1037.31	0.31805	1035.09	0.24892
887.631	0.57434	1016.61	0.46623	996.369	0.37378	1015.34	0.31049	1013.13	0.24377
865.654	0.55737	993.513	0.4542	973.276	0.36503	992.316	0.30397	990.003	0.23792
843.765	0.53828	971.53	0.44378	951.287	0.35679	970.257	0.29699	968.032	0.23314
821.75	0.52032	948.438	0.43255	929.272	0.34791	947.202	0.2898	946.036	0.22743
799.704	0.50139	926.536	0.42164	907.396	0.33948	925.301	0.28254	924.167	0.22143
777.74	0.48299	904.648	0.41079	884.417	0.3309	902.316	0.27608	902.309	0.21652
754.654	0.46581	882.627	0.39929	862.427	0.32122	881.398	0.26909	880.295	0.21081
732.683	0.44631	860.618	0.38861	841.572	0.3135	859.433	0.26166	858.305	0.20532
709.59	0.42989	838.673	0.37775	818.435	0.30447	837.437	0.25532	836.309	0.20026
688.754	0.41246	815.549	0.36632	796.496	0.29575	815.435	0.24818	814.282	0.19465
666.733	0.39511	794.725	0.3557	774.538	0.28742	793.477	0.24052	791.259	0.18939
643.678	0.37893	772.786	0.34489	752.548	0.2784	771.494	0.23412	769.263	0.18397
621.708	0.36192	750.79	0.33414	730.609	0.26966	748.427	0.22721	747.28	0.17837
599.706	0.34646	727.704	0.32329	707.504	0.26105	727.521	0.22025	725.309	0.17353
577.722	0.32893	705.702	0.31261	685.552	0.25258	704.435	0.2132	702.191	0.16746
555.745	0.31341	683.75	0.30188	663.576	0.24392	682.483	0.20628	680.258	0.16247
533.762	0.29794	660.714	0.29051	640.47	0.23514	660.513	0.19929	658.294	0.15696
511.791	0.28221	638.718	0.28038	619.59	0.22668	637.433	0.19239	636.298	0.15078
488.705	0.26662	616.741	0.26999	597.594	0.21805	614.384	0.1856	614.309	0.14621
465.468	0.25199	593.649	0.25901	575.617	0.20874	593.479	0.1783	592.294	0.14016
444.424	0.23774	572.775	0.24933	552.626	0.20105	571.521	0.17137	570.336	0.13474
421.3	0.22318	550.817	0.23814	529.489	0.19265	549.537	0.16518	548.384	0.12965
399.291	0.20973	528.808	0.22764	508.615	0.1838	527.529	0.15751	526.388	0.12408
377.314	0.19564	506.838	0.21744	485.529	0.17558	505.571	0.1505	503.277	0.11876
354.241	0.18253	484.861	0.20655	463.375	0.1669	483.594	0.14514	481.344	0.11357
333.411	0.16942	461.579	0.19663	441.285	0.15805	460.338	0.13663	459.19	0.1081
311.478	0.15594	439.476	0.18601	419.289	0.14997	438.153	0.12998	435.934	0.10243
289.463	0.14306	416.358	0.17566	397.281	0.14103	416.201	0.12291	413.913	0.09682
267.474	0.13057	395.484	0.16677	375.285	0.13261	394.218	0.11584	390.839	0.09191
244.375	0.11863	372.398	0.15495	353.295	0.1242	371.131	0.10919	369.953	0.08642
222.41	0.10598	350.446	0.14499	331.337	0.11587	350.264	0.10217	348.02	0.08055
200.402	0.09342	328.476	0.13494	308.276	0.10828	327.203	0.09551	326.075	0.07581
178.463	0.08114	306.474	0.12482	286.293	0.09905	305.194	0.08869	304.098	0.07023
156.461	0.06865	284.49	0.1155	265.4	0.09071	283.224	0.08149	282.095	0.0646
134.477	0.05694	261.41	0.10522	243.404	0.08244	261.24	0.07481	258.978	0.05912
111.442	0.04524	239.408	0.09419	220.362	0.07376	239.238	0.06815	236.982	0.05386
89.4709	0.03307	218.566	0.08549	197.276	0.06598	216.177	0.06103	215.017	0.04819
66.3846	0.02125	195.53	0.07533	175.412	0.0576	194.219	0.05409	193.066	0.04324
45.5043	0.00979	173.553	0.06592	153.524	0.0481	172.217	0.04714	171.07	0.03772
23.5274	-0.0019	151.608	0.0559	131.528	0.04134	151.437	0.04031	147.971	0.032
1.53152	-0.01301	128.465	0.04633	109.488	0.03216	127.261	0.03327	125.981	0.02644
-20.4833	-0.02487	106.513	0.03633	87.4477	0.02451	104.099	0.02663	104.042	0.02149
-43.5821	-0.03578	84.5612	0.02699	65.4393	0.01601	83.2566	0.01975	80.9813	0.01617
-65.5905	-0.04701	62.5527	0.01782	42.3468	0.00782	61.267	0.01284	58.9981	0.01042
-87.536	-0.05865	40.5632	0.00765	20.3383	-0.000794705	39.2837	0.00618	38.1493	0.00541
-110.647	-0.06973	18.5862	-0.00241	-1.63236	-0.00848	16.1849	-0.000933146	16.1093	-0.000843022
-132.687	-0.08182	-3.35295	-0.01145	-23.6471	-0.01699	-4.69539	-0.00771	-5.93069	-0.00562
-154.696	-0.09178	-25.2858	-0.02056	-45.6493	-0.02494	-26.685	-0.01408	-27.9455	-0.01092
-176.698	-0.10139	-47.2816	-0.03082	-68.7355	-0.03353	-49.8027	-0.02178	-51.0254	-0.01664
-198.681	-0.11361	-69.3405	-0.03989	-89.6347	-0.04136	-71.7922	-0.02819	-73.0212	-0.02164
-220.671	-0.1238	-92.5402	-0.04951	-112.752	-0.04988	-93.7881	-0.03497	-95.0171	-0.02726
-243.776	-0.13385	-114.536	-0.05883	-134.723	-0.05784	-116.874	-0.04191	-116.969	-0.03306
-264.694	-0.14433	-136.507	-0.06837	-157.816	-0.06548	-137.786	-0.04839	-140.118	-0.0379
-286.703	-0.15566	-159.587	-0.07764	-182.005	-0.07425	-159.82	-0.05541	-162.12	-0.04362
-308.673	-0.16585	-182.692	-0.08716	-228.202	-0.09731	-182.818	-0.06227	-184.091	-0.04881
-330.675	-0.17611	-203.566	-0.09599	-268.929	-0.1073	-204.845	-0.06864	-206.068	-0.05428
-353.787	-0.18624	-225.568	-0.1059	-289.816	-0.11427	-226.904	-0.07566	-228.095	-0.05985
-376.841	-0.19654	-247.608	-0.11486	-311.793	-0.12233	-248.919	-0.0823	-250.129	-0.06482
-398.818	-0.20638	-269.623	-0.12411	-334.885	-0.12992	-270.927	-0.08922	-272.137	-0.07047
-420.827	-0.21618	-292.69	-0.13273	-355.766	-0.138	-293.976	-0.09618	-294.121	-0.07604
-442.842	-0.22693	-314.673	-0.1421	-378.884	-0.14601	-315.978	-0.10192	-316.123	-0.08173
-464.869	-0.23578	-335.572	-0.15164	-400.854	-0.1537	-339.064	-0.10977	-339.215	-0.08665
-486.896	-0.24605	-358.652	-0.15888	-422.743	-0.16264	-359.988	-0.11636	-362.308	-0.09177
-508.892	-0.25599	-380.648	-0.16999	-444.657	-0.16958	-381.953	-0.12313	-384.304	-0.09711
-530.863	-0.26523	-403.634	-0.17775	-466.659	-0.17738	-403.98	-0.13	-406.293	-0.10356
-552.853	-0.27569	-425.617	-0.18692	-490.873	-0.18547	-425.932	-0.13648	-428.302	-0.10823
-575.939	-0.28471	-447.676	-0.19637	-511.766	-0.19345	-449.043	-0.14293	-451.419	-0.11357
-597.935	-0.29448	-469.703	-0.20501	-533.756	-0.18701	-471.033	-0.1498	-472.319	-0.11898
-619.949	-0.3037	-491.749	-0.21355	-555.752	-0.208	-492.978	-0.15671	-494.352	-0.12458
-641.945	-0.31346	-513.714	-0.22259	-577.703	-0.21624	-514.981	-0.16361	-516.329	-0.12985
-665.025	-0.32366	-535.659	-0.2313	-599.706	-0.22437	-537.027	-0.16989	-538.287	-0.13522
-687.046	-0.33221	-558.821	-0.24024	-621.695	-0.23168	-560.157	-0.17677	-560.302	-0.14034
-709.061	-0.34117	-579.701	-0.24893	-644.762	-0.23972	-581.038	-0.18378	-583.432	-0.14632
-731.076	-0.3508	-602.825	-0.2577	-666.777	-0.24813	-603.014	-0.19054	-605.403	-0.15107
-753.059	-0.36016	-625.937	-0.25266	-688.811	-0.25552	-626.132	-0.19704	-627.481	-0.15709
-775.08	-0.36933	-646.773	-0.27373	-710.813	-0.26359	-649.168	-0.2034	-650.523	-0.16161
-797.076	-0.37869	-669.872	-0.28287	-732.79	-0.27012	-670.073	-0.21018	-672.506	-0.16704
-820.124	-0.38763	-691.893	-0.29128	-755.883	-0.27931	-693.204	-0.21691	-694.502	-0.15771
-842.133	-0.39684	-713.939	-0.29981	-777.878	-0.28582	-715.219	-0.22278	-716.548	-0.17681
-864.381	-0.3922	-735.929	-0.30903	-799.899	-0.29363	-736.383	-0.23053	-738.576	-0.18268
-886.484	-0.41131	-757.893	-0.31837	-821.864	-0.30197	-758.378	-0.22659	-760.553	-0.18826
-909.186	-0.42223	-779.883	-0.32609	-843.847	-0.30926	-781.206	-0.24258	-782.467	-0.19346
-929.833	-0.43143	-801.872	-0.33543	-866.914	-0.31707	-803.202	-0.24979	-805.452	-0.1991
-951.545	-0.44089	-824.939	-0.34211	-888.917	-0.32332	-825.173	-0.25549	-827.423	-0.2051
-974.644	-0.45009	-846.916	-0.35266	-909.809	-0.33165	-847.162	-0.26271	-849.431	-0.20956
-996.627	-0.45934	-868.969	-0.35971	-932.518	-0.33948	-869.171	-0.26973	-871.49	-0.21467
-1018.64	-0.46823	-889.837	-0.36824	-954.324	-0.34642	-891.192	-0.27586	-893.555	-0.22014
-1040.64	-0.47733	-912.917	-0.3763	-977.423	-0.35378	-914.253	-0.28342	-915.545	-0.2246
-1062.63	-0.48501	-934.654	-0.38535	-999.457	-0.36213	-935.978	-0.28946	-938.278	-0.23157
-1084.63	-0.49355	-957.482	-0.39341	-1020.35	-0.36887	-957.696	-0.29561	-960.116	-0.23604
-1107.65	-0.50288	-979.453	-0.40242	-1042.35	-0.37813	-980.808	-0.30307	-982.106	-0.24106
-1128.56	-0.51184	-1001.44	-0.40875	-1065.42	-0.38405	-1002.8	-0.30875	-1004.11	-0.24673
-1151.69	-0.52069	-1023.46	-0.41894	-1087.42	-0.39225	-1024.79	-0.31534	-1027.22	-0.25216
-1173.71	-0.52897	-1045.43	-0.42633	-1109.39	-0.39997	-1046.77	-0.32188	-1048.12	-0.25784
-1196.78	-0.53801	-1067.4	-0.43441	-1131.36	-0.40542	-1068.78	-0.32925	-1070.13	-0.26333
-1218.75	-0.54674	-1089.39	-0.44254	-1153.42	-0.41387	-1091.9	-0.33474	-1093.21	-0.26808
-1240.76	-0.55488	-1111.38	-0.45076	-1176.51	-0.42142	-1112.76	-0.34154	-1114.04	-0.27277
-1262.75	-0.56238	-1133.38	-0.46068	-1198.52	-0.42901	-1135.87	-0.34742	-1137.19	-0.27798
-1284.7	-0.57204	-1156.52	-0.46726	-1220.54	-0.43617	-1157.89	-0.35468	-1159.16	-0.28406
-1306.74	-0.58048	-1178.49	-0.47516	-1242.55	-0.44476	-1178.81	-0.36091	-1181.2	-0.2886
-1329.84	-0.58917	-1201.59	-0.48413	-1264.5	-0.45123	-1201.94	-0.36784	-1203.17	-0.29345
-1350.73	-0.59661	-1223.55	-0.49198	-1286.47	-0.4582	-1223.95	-0.37511	-1225.17	-0.29908
-1372.72	-0.60498	-1245.54	-0.49982	-1308.5	-0.46579	-1247	-0.38101	-1248.26	-0.30438
-1395.86	-0.61312	-1267.55	-0.50856	-1331.55	-0.47407	-1269	-0.38709	-1270.25	-0.31002
-1417.9	-0.62255	-1289.57	-0.51549	-1353.53	-0.48082	-1290.99	-0.39345	-1292.24	-0.31497
-1439.9	-0.62993	-1311.59	-0.52345	-1375.5	-0.4874	-1312.98	-0.39932	-1314.25	-0.32031
-1461.87	-0.63836	-1333.57	-0.53218	-1397.56	-0.49525	-1334.97	-0.40652	-1336.25	-0.32601
-1484.97	-0.64661	-1356.66	-0.5402	-1420.67	-0.50158	-1356.95	-0.41236	-1358.2	-0.33103
-1506.96	-0.65561	-1378.67	-0.54797	-1444.86	-0.50955	-1380.07	-0.41897	-1381.34	-0.33626
-1528.95	-0.66312	-1400.7	-0.55545	-1465.75	-0.51745	-1402.07	-0.42559	-1402.28	-0.3415
-1550.95	-0.67074	-1421.6	-0.56308	-1486.66	-0.5237	-1424.09	-0.43247	-1425.37	-0.34616
-1573	-0.67933	-1444.71	-0.57116	-1508.63	-0.53172	-1446.09	-0.43845	-1448.47	-0.35218
-1594.98	-0.68718	-1466.66	-0.57978	-1530.62	-0.53778	-1468.05	-0.4449	-1469.35	-0.35678
-1618.06	-0.69524	-1488.66	-0.58732	-1552.62	-0.54613	-1490.07	-0.45092	-1492.47	-0.36212
-1638.99	-0.70311	-1510.65	-0.59556	-1574.62	-0.55338	-1513.16	-0.45779	-1514.47	-0.36698
-1662.07	-0.71145	-1533.74	-0.60243	-1597.67	-0.55987	-1535.14	-0.46424	-1536.47	-0.37222
-1684.06	-0.71865	-1555.7	-0.60997	-1618.61	-0.5673	-1557.1	-0.47063	-1558.43	-0.37812
-1706.05	-0.72742	-1577.65	-0.61824	-1641.74	-0.57494	-1579.04	-0.47656	-1580.42	-0.38245
-1729.16	-0.73496	-1599.65	-0.62663	-1662.62	-0.58158	-1601.07	-0.4831	-1602.44	-0.38846
-1751.14	-0.7431	-1621.65	-0.63299	-1686.81	-0.58923	-1623.14	-0.48993	-1625.57	-0.39346
-1773.11	-0.75057	-1643.65	-0.64089	-1707.72	-0.59573	-1646.24	-0.49518	-1647.57	-0.39861
-1796.23	-0.7581	-1665.66	-0.64862	-1730.79	-0.60278	-1667.09	-0.50228	-1668.45	-0.40422
-1817.09	-0.76673	-1687.65	-0.65599	-1752.77	-0.6107	-1689.08	-0.50847	-1691.56	-0.40899
-1839.16	-0.77535	-1710.71	-0.66491	-1774.8	-0.61687	-1712.19	-0.51476	-1714.61	-0.41376
-1861.24	-0.78222	-1732.71	-0.6715	-1796.79	-0.62411	-1734.16	-0.52136	-1736.62	-0.41894
-1884.4	-0.79041	-1755.82	-0.67911	-1818.77	-0.6316	-1756.19	-0.5273	-1758.64	-0.42473
-1906.37	-0.79679	-1776.69	-0.68666	-1840.86	-0.63759	-1778.22	-0.5341	-1780.65	-0.43002
-1927.27	-0.80599	-1799.75	-0.69385	-1862.97	-0.64618	-1800.19	-0.53986	-1802.6	-0.43484
-1950.37	-0.81297	-1821.73	-0.7013	-1886.05	-0.65223	-1823.23	-0.54619	-1824.58	-0.43942
-1972.38	-0.8208	-1843.84	-0.70858	-1908.01	-0.65891	-1845.33	-0.55194	-1847.78	-0.4453
-1995.45	-0.82853	-1865.94	-0.71659	-1929.99	-0.66593	-1868.54	-0.55934	-1868.76	-0.44961
-2016.33	-0.83573	-1887.93	-0.72461	-1952	-0.67345	-1889.43	-0.56477	-1890.78	-0.4558
-2039.42	-0.84349	-1909.91	-0.73195	-1973.97	-0.68008	-1911.43	-0.57245	-1913.89	-0.46063
-2061.38	-0.85093	-1931.91	-0.73801	-1997.02	-0.68625	-1933.42	-0.57795	-1935.86	-0.46524
-2083.4	-0.85808	-1953.91	-0.74623	-2019.03	-0.69334	-1956.51	-0.58374	-1956.77	-0.47086
-2105.43	-0.86635	-1978.1	-0.75366	-2041.04	-0.70091	-1977.4	-0.58977	-1979.83	-0.47594
-2127.42	-0.87397	-1999	-0.76052	-2063.05	-0.70753	-2000.52	-0.596	-2001.84	-0.48098
-2149.41	-0.88108	-2022.06	-0.76834	-2085.04	-0.71429	-2022.49	-0.60333	-2024.94	-0.48644
-2171.38	-0.88845	-2044.07	-0.77548	-2108.17	-0.72064	-2044.46	-0.60882	-2046.93	-0.4906
-2194.46	-0.89504	-2066.05	-0.78324	-2130.15	-0.72769	-2067.55	-0.61559	-2070.03	-0.49723
-2216.48	-0.90234	-2088.06	-0.79011	-2151.04	-0.73463	-2088.47	-0.62155	-2090.93	-0.50159
-2238.47	-0.91205	-2110.08	-0.79852	-2174.14	-0.74135	-2111.62	-0.62705	-2112.95	-0.50618
-2260.46	-0.91761	-2132.05	-0.80524	-2196.14	-0.74775	-2133.59	-0.63377	-2136.04	-0.51181
-2283.56	-0.92485	-2154.06	-0.8115	-2218.12	-0.75472	-2155.54	-0.64013	-2158.01	-0.51684
-2305.58	-0.9313	-2177.13	-0.81858	-2241.21	-0.76191	-2177.57	-0.64525	-2180.01	-0.52207
-2327.65	-0.93858	-2198.02	-0.82574	-2263.22	-0.76942	-2199.56	-0.65226	-2201.99	-0.52832
-2349.64	-0.94194	-2221.15	-0.8329	-2285.22	-0.77544	-2222.65	-0.65841	-2224	-0.53145
-2371.63	-0.95287	-2243.12	-0.83979	-2307.23	-0.78161	-2244.62	-0.66433	-2246.03	-0.53733
-2393.61	-0.96036	-2265.12	-0.84764	-2329.24	-0.7888	-2266.61	-0.6718	-2267.98	-0.54241
-2415.61	-0.96759	-2287.08	-0.85497	-2351.24	-0.79512	-2288.6	-0.6768	-2289.99	-0.54784
-2437.58	-0.97432	-2310.24	-0.86174	-2374.2	-0.80281	-2311.75	-0.6831	-2313.15	-0.55252
-2459.55	-0.98181	-2332.27	-0.86886	-2396.14	-0.80852	-2333.82	-0.6893	-2336.29	-0.55724
-2482.63	-0.98839	-2354.26	-0.87572	-2417.03	-0.81467	-2355.83	-0.695	-2358.28	-0.56297
-2504.64	-0.99568	-2376.23	-0.88254	-2440.2	-0.82203	-2377.8	-0.70112	-2379.16	-0.56798
-2526.62	-1.00323	-2398.21	-0.8894	-2462.27	-0.82772	-2399.78	-0.70629	-2401.15	-0.57268
-2549.76	-1.00977	-2420.21	-0.89668	-2484.25	-0.83452	-2421.77	-0.71282	-2423.13	-0.57861
-2571.8	-1.01619	-2443.31	-0.90358	-2507.36	-0.84153	-2443.75	-0.72034	-2446.24	-0.58304
-2593.76	-1.02281	-2465.33	-0.90986	-2529.39	-0.84779	-2465.74	-0.72569	-2468.21	-0.58828
-2615.71	-1.02909	-2487.29	-0.91747	-2551.38	-0.85432	-2487.68	-0.7314	-2490.17	-0.59292
-2637.73	-1.0367	-2509.26	-0.92365	-2573.37	-0.86084	-2510.83	-0.73695	-2512.21	-0.5977
-2659.75	-1.04418	-2531.27	-0.93171	-2595.35	-0.86719	-2532.85	-0.74261	-2535.34	-0.60328
-2682.8	-1.05103	-2554.41	-0.93721	-2618.45	-0.87372	-2554.82	-0.74942	-2557.32	-0.60798
-2703.69	-1.05651	-2576.35	-0.9445	-2639.33	-0.8803	-2576.84	-0.75532	-2579.34	-0.6134
-2726.76	-1.06327	-2598.22	-0.95104	-2662.4	-0.88721	-2599.92	-0.76109	-2601.34	-0.61859
-2748.76	-1.0704	-2620.2	-0.95856	-2684.39	-0.89372	-2621.9	-0.76721	-2623.31	-0.62318
-2770.5	-1.07713	-2642.19	-0.96471	-2707.46	-0.90005	-2643.9	-0.77278	-2645.31	-0.62844
-2792.28	-1.08413	-2665.29	-0.97227	-2728.36	-0.90589	-2665.89	-0.77926	-2668.35	-0.63402
-2815.41	-1.09011	-2686.26	-0.97842	-2750.32	-0.91271	-2687.86	-0.78492	-2689.27	-0.63826
-2837.34	-1.09722	-2708.35	-0.98609	-2772.09	-0.91928	-2709.87	-0.79066	-2712.37	-0.64405
-2858.24	-1.10325	-2730.32	-0.99094	-2794.96	-0.92572	-2731.84	-0.79739	-2734.36	-0.64776
-2881.35	-1.10852	-2753.41	-0.99725	-2816.98	-0.93162	-2753.81	-0.80278	-2756.38	-0.65331
-2903.32	-1.11581	-2774.08	-1.00499	-2838.95	-0.93806	-2776.68	-0.8087	-2778.14	-0.65803
-2925.34	-1.12271	-2796.95	-1.01162	-2860.91	-0.94368	-2798.46	-0.81379	-2801	-0.66335
-2947.32	-1.12888	-2818.94	-1.01839	-2884.02	-0.95151	-2820.43	-0.82007	-2822.98	-0.66889
-2969.33	-1.13637	-2840.9	-1.02247	-2904.89	-0.95802	-2842.42	-0.82694	-2844.99	-0.67308
-2991.34	-1.1422	-2864	-1.03004	-2926.91	-0.96223	-2864.42	-0.83207	-2866.95	-0.67826
-3014.42	-1.14712	-2885.98	-1.03606	-2948.9	-0.96999	-2887.55	-0.83801	-2888.94	-0.68329
-3036.4	-1.15418	-2907.95	-1.04325	-2970.88	-0.97599	-2909.52	-0.84328	-2910.95	-0.68774
-3058.4	-1.16212	-2929.91	-1.0507	-2993.95	-0.98185	-2931.49	-0.84945	-2932.95	-0.69322
-3080.38	-1.16585	-2953	-1.05623	-3015.98	-0.98878	-2953.5	-0.85583	-2954.92	-0.6987
-3103.49	-1.1743	-2973.9	-1.06295	-3039.06	-0.9944	-2975.5	-0.86178	-2978.01	-0.70259
-3125.49	-1.18012	-2997.03	-1.06926	-3061.06	-1.0009	-2997.51	-0.86735	-3000.05	-0.7078
-3147.48	-1.18625	-3017.94	-1.07528	-3083.06	-1.00677	-3019.5	-0.87282	-3022.02	-0.71288
-3169.43	-1.19305	-3041.03	-1.08183	-3105.07	-1.01237	-3041.51	-0.8784	-3044.04	-0.71711
-3192.55	-1.19936	-3063.02	-1.08795	-3127.05	-1.0186	-3064.57	-0.88446	-3066.04	-0.72268
-3213.44	-1.20495	-3084.98	-1.09374	-3149.03	-1.02529	-3086.57	-0.89085	-3089.1	-0.72835
-3235.53	-1.21096	-3106.99	-1.10069	-3171	-1.03061	-3108.55	-0.89675	-3111.03	-0.73316
-3257.59	-1.21709	-3130.09	-1.1067	-3192.98	-1.03791	-3130.53	-0.9017	-3132.92	-0.73721
-3279.56	-1.22265	-3152.06	-1.11277	-3216.1	-1.04385	-3153.66	-0.90796	-3154.89	-0.74224
-3301.52	-1.22965	-3174.04	-1.1185	-3237.02	-1.04914	-3175.64	-0.91289	-3176.91	-0.74737
-3324.63	-1.23406	-3196.01	-1.12717	-3260.17	-1.05551	-3197.62	-0.9192	-3198.9	-0.75247
-3346.62	-1.24272	-3218.01	-1.13129	-3282.16	-1.06137	-3219.63	-0.92515	-3222.02	-0.7573
-3369.7	-1.24798	-3241.19	-1.13874	-3304.13	-1.06808	-3241.67	-0.93064	-3244.09	-0.76196
-3391.72	-1.25609	-3262.14	-1.14398	-3326.05	-1.07345	-3263.73	-0.9366	-3266.18	-0.76571
-3413.68	-1.26074	-3285.24	-1.14997	-3349.22	-1.08024	-3285.71	-0.94194	-3289.35	-0.77133
-3435.64	-1.26587	-3308.23	-1.15634	-3371.21	-1.08547	-3308.78	-0.94767	-3310.24	-0.77724
-3457.69	-1.27178	-3327.96	-1.16242	-3393.24	-1.09222	-3330.76	-0.95284	-3333.31	-0.78144
-3479.71	-1.27925	-3351.05	-1.16882	-3415.2	-1.09848	-3352.73	-0.95895	-3354.19	-0.78593
-3501.71	-1.28458	-3373.01	-1.17414	-3438.27	-1.1039	-3374.75	-0.96451	-3377.29	-0.79102
-3524.78	-1.28996	-3396.11	-1.17993	-3460.28	-1.1098	-3396.72	-0.9708	-3399.28	-0.79504
-3546.79	-1.29576	-3418.1	-1.18651	-3481.2	-1.11597	-3418.69	-0.97562	-3421.28	-0.80074
-3568.78	-1.30229	-3440.1	-1.19427	-3504.28	-1.12153	-3441.8	-0.9809	-3443.26	-0.80593
-3590.77	-1.30855	-3462.18	-1.19857	-3527.37	-1.12836	-3463.81	-0.98702	-3465.28	-0.81097
-3612.78	-1.31532	-3484.26	-1.20465	-3549.36	-1.13221	-3485.83	-0.99268	-3487.31	-0.81478
-3635.86	-1.31935	-3507.38	-1.21151	-3571.37	-1.13915	-3507.85	-0.99808	-3509.31	-0.82058
-3657.82	-1.3255	-3528.26	-1.21636	-3593.31	-1.14631	-3529.82	-1.00418	-3532.36	-0.82576
-3679.81	-1.33205	-3550.21	-1.22186	-3615.34	-1.15134	-3551.78	-1.00867	-3553.25	-0.82948
-3701.78	-1.33901	-3573.29	-1.22832	-3637.33	-1.15706	-3573.78	-1.01504	-3576.34	-0.83469
-3723.79	-1.34362	-3595.26	-1.23361	-3659.29	-1.16247	-3596.84	-1.02171	-3599.46	-0.8408
-3745.81	-1.3498	-3617.29	-1.24012	-3681.29	-1.16915	-3618.89	-1.02649	-3622.55	-0.84428
-3767.75	-1.35538	-3639.24	-1.24596	-3703.27	-1.17526	-3641.97	-1.03236	-3643.4	-0.8493
-3789.72	-1.36153	-3662.36	-1.25275	-3725.26	-1.18037	-3663.98	-1.03776	-3666.54	-0.85289
-3812.82	-1.36734	-3684.34	-1.25749	-3747.24	-1.18631	-3684.89	-1.04415	-3687.43	-0.85939
-3834.79	-1.37309	-3706.28	-1.26488	-3770.27	-1.19358	-3707.93	-1.05039	-3709.33	-0.86355
-3856.83	-1.37935	-3728.29	-1.27075	-3792.28	-1.1993	-3729.91	-1.05618	-3731.26	-0.86857
-3878.78	-1.38478	-3750.29	-1.27576	-3814.3	-1.20516	-3751.89	-1.06258	-3753.23	-0.87442
-3901.85	-1.39061	-3772.27	-1.28157	-3836.26	-1.21111	-3773.89	-1.06808	-3775.2	-0.87899
-3922.77	-1.39659	-3794.26	-1.28712	-3858.22	-1.2144	-3795.88	-1.07418	-3798.39	-0.88519
-3945.92	-1.40106	-3817.33	-1.29356	-3881.31	-1.2219	-3817.83	-1.08039	-3820.45	-0.8916
-3967.92	-1.40889	-3839.34	-1.29927	-3903.3	-1.22813	-3839.84	-1.08551	-3842.44	-0.89722
-3989.86	-1.41442	-3861.3	-1.30544	-3925.31	-1.23386	-3862.93	-1.09182	-3864.44	-0.90336
-4011.83	-1.42068	-3883.29	-1.31001	-3947.34	-1.23967	-3884.91	-1.09847	-3887.55	-0.90898
-4033.83	-1.42406	-3906.4	-1.31555	-3969.36	-1.24411	-3906.89	-1.10456	-3908.43	-0.91472
-4055.82	-1.43076	-3928.41	-1.32254	-3992.41	-1.25102	-3930.04	-1.11029	-3931.52	-0.92092
-4077.81	-1.43636	-3950.41	-1.329	-4014.4	-1.2563	-3952.04	-1.11602	-3953.55	-0.92673
-4100.92	-1.44231	-3972.38	-1.33324	-4035.28	-1.26178	-3974	-1.1221	-3975.53	-0.93223
-4122.93	-1.44798	-3994.36	-1.33908	-4058.36	-1.2676	-3995.99	-1.12899	-3997.52	-0.93932
-4144.92	-1.4536	-4016.36	-1.3452	-4080.37	-1.2743	-4017.99	-1.13581	-4019.51	-0.94472
-4167.04	-1.45775	-4038.32	-1.35146	-4103.46	-1.28007	-4041.09	-1.14215	-4041.48	-0.95081
-4190.12	-1.46476	-4060.3	-1.35657	-4124.34	-1.28525	-4061.99	-1.14729	-4064.6	-0.95614
-4212.13	-1.47039	-4083.43	-1.36213	-4147.49	-1.292	-4085.06	-1.15385	-4086.63	-0.96287
-4234.11	-1.47598	-4105.37	-1.36831	-4169.53	-1.29684	-4105.9	-1.15954	-4108.57	-0.96835
-4256.1	-1.48187	-4127.42	-1.37446	-4191.5	-1.30251	-4129.01	-1.16561	-4130.57	-0.97397
-4278.08	-1.48677	-4149.43	-1.37994	-4213.47	-1.3078	-4151.09	-1.17242	-4152.64	-0.97989
-4301.2	-1.49171	-4171.48	-1.3858	-4235.48	-1.31454	-4173.16	-1.17888	-4175.82	-0.98519
-4323.16	-1.49818	-4194.59	-1.39046	-4258.59	-1.31883	-4196.22	-1.18553	-4197.82	-0.99117
-4344.07	-1.50296	-4215.47	-1.39604	-4280.53	-1.32599	-4217.12	-1.1933	-4219.8	-0.99758
-4366.07	-1.5092	-4238.56	-1.40292	-4302.56	-1.33109	-4240.25	-1.19848	-4241.77	-1.00362
-4389.19	-1.51426	-4260.55	-1.40786	-4323.47	-1.33731	-4263.29	-1.20671	-4263.76	-1.00907
-4411.17	-1.52103	-4282.54	-1.41409	-4346.51	-1.3424	-4284.18	-1.21515	-4285.75	-1.0138
-4433.21	-1.52612	-4304.52	-1.4186	-4368.52	-1.34694	-4306.17	-1.22115	-4307.74	-1.01951
-4456.23	-1.531	-4326.52	-1.42545	-4390.53	-1.35335	-4328.14	-1.22763	-4329.72	-1.02604
-4478.24	-1.53695	-4348.49	-1.429	-4412.56	-1.3598	-4350.12	-1.23491	-4351.7	-1.03032
-4500.22	-1.54168	-4370.47	-1.43519	-4435.63	-1.36524	-4373.21	-1.24203	-4376.99	-1.03662
-4522.21	-1.54778	-4392.49	-1.44154	-4457.61	-1.37191	-4394.12	-1.24925	-4397.91	-1.04171
-4544.2	-1.55195	-4415.61	-1.44498	-4479.6	-1.3749	-4417.25	-1.25799	-4418.81	-1.04724
-4567.26	-1.55692	-4437.58	-1.45278	-4501.56	-1.38059	-4439.18	-1.26552	-4440.8	-1.05343
-4589.25	-1.56281	-4460.65	-1.45762	-4523.55	-1.38728	-4461.2	-1.27368	-4463.91	-1.05904
-4609.91	-1.57043	-4482.64	-1.46315	-4545.56	-1.39212	-4483.18	-1.28088	-4485.91	-1.06402
-4632.79	-1.57499	-4504.63	-1.46828	-4568.6	-1.39843	-4506.27	-1.28976	-4507.87	-1.07027
-4654.8	-1.58035	-4526.6	-1.47427	-4590.61	-1.40336	-4528.27	-1.2988	-4530.96	-1.07588
-4676.77	-1.58478	-4549.71	-1.47905	-4613.5	-1.40877	-4550.27	-1.30624	-4551.84	-1.08184
-4699.87	-1.59095	-4570.58	-1.48597	-4634.18	-1.41479	-4572.26	-1.31501	-4574.92	-1.08721
-4721.86	-1.59608	-4592.57	-1.49119	-4656.17	-1.41898	-4595.31	-1.32379	-4595.81	-1.09165
-4743.84	-1.60217	-4614.37	-1.49587	-4679.28	-1.42532	-4616.02	-1.33203	-4618.72	-1.09827
-4765.83	-1.60715	-4636.14	-1.50231	-4701.24	-1.43161	-4637.83	-1.34043	-4640.47	-1.10404
-4787.82	-1.61249	-4658.15	-1.50782	-4723.21	-1.43662	-4660.9	-1.34772	-4662.47	-1.10858
-4809.93	-1.61814	-4681.23	-1.51327	-4746.29	-1.44194	-4682.89	-1.35727	-4684.46	-1.11489
-4832.04	-1.62465	-4702.11	-1.51727	-4767.18	-1.44664	-4705.95	-1.3657	-4707.54	-1.11891
-4854.04	-1.6294	-4726.3	-1.52304	-4789.16	-1.45252	-4726.87	-1.37406	-4729.54	-1.12581
-4876.03	-1.6348	-4748.25	-1.52916	-4811.13	-1.45912	-4749.92	-1.38251	-4751.51	-1.13082
-4899.1	-1.64019	-4770.29	-1.53542	-4834.27	-1.46493	-4770.85	-1.38942	-4773.52	-1.13636
-4922.19	-1.64653	-4792.26	-1.54074	-4855.16	-1.47016	-4793.93	-1.39798	-4795.52	-1.1415
-4943.1	-1.65028	-4814.23	-1.54478	-4878.24	-1.47324	-4815.92	-1.40606	-4817.46	-1.14675
-4966.17	-1.65696	-4836.22	-1.55123	-4901.33	-1.47959	-4837.9	-1.41545	-4839.46	-1.15165
-4988.14	-1.66153	-4858.2	-1.55585	-4922.27	-1.48528	-4859.92	-1.42263	-4862.6	-1.15816
-5010.14	-1.66824	-4880.22	-1.56226	-4945.35	-1.49126	-4881.92	-1.43007	-4883.5	-1.16284
-5032.16	-1.67318	-4902.22	-1.56763	-4967.32	-1.49695	-4905	-1.43845	-4905.51	-1.16855
-5054.16	-1.67868	-4924.17	-1.57235	-4989.3	-1.50174	-4925.88	-1.44693	-4928.61	-1.17461
-5076.23	-1.68275	-4946.18	-1.57869	-5011.29	-1.50728	-4948.96	-1.45538	-4950.58	-1.17856
-5098.28	-1.68907	-4969.26	-1.58294	-5033.28	-1.51353	-4970.91	-1.46336	-4973.68	-1.18417
-5120.26	-1.69472	-4991.24	-1.5892	-5055.29	-1.51865	-4992.95	-1.47088	-4995.66	-1.18783
-5142.24	-1.70125	-5014.36	-1.59426	-5077.37	-1.52315	-5014.89	-1.4793	-5018.76	-1.19422
-5165.35	-1.70407	-5036.31	-1.59855	-5099.42	-1.52871	-5036.9	-1.48747	-5040.74	-1.19957
-5187.36	-1.71036	-5058.32	-1.60478	-5121.43	-1.5343	-5060.02	-1.4953	-5061.66	-1.20509
-5209.28	-1.71513	-5080.4	-1.61009	-5144.5	-1.53997	-5082.07	-1.50332	-5083.74	-1.20876
-5232.4	-1.72139	-5102.47	-1.61489	-5166.49	-1.54574	-5104.16	-1.51143	-5105.82	-1.21449
-5253.29	-1.72662	-5124.44	-1.61998	-5188.45	-1.55048	-5126.15	-1.52018	-5127.79	-1.21925
-5276.35	-1.73325	-5146.41	-1.62472	-5211.52	-1.55621	-5148.13	-1.52805	-5149.76	-1.22634
-5298.36	-1.73764	-5168.34	-1.63132	-5233.55	-1.56216	-5172.32	-1.53486	-5172.87	-1.22952
-5320.36	-1.74324	-5190.26	-1.63675	-5255.56	-1.56729	-5193.2	-1.54237	-5194.85	-1.23524
-5343.44	-1.74884	-5212.25	-1.64142	-5277.53	-1.57151	-5214.09	-1.5496	-5216.83	-1.23828
-5364.37	-1.75543	-5235.31	-1.64702	-5299.51	-1.5779	-5237.2	-1.55729	-5239.89	-1.24404
-5387.44	-1.76017	-5258.39	-1.65276	-5321.51	-1.58361	-5258.05	-1.56544	-5261.85	-1.25008
-5408.39	-1.76759	-5280.44	-1.65869	-5343.48	-1.58913	-5281.14	-1.57278	-5283.85	-1.25324
-5430.33	-1.77293	-5301.41	-1.66267	-5366.61	-1.59432	-5303.17	-1.57929	-5305.87	-1.25837
-5453.38	-1.77742	-5324.54	-1.66823	-5388.62	-1.59864	-5326.25	-1.58754	-5327.86	-1.26283
-5475.41	-1.78036	-5346.54	-1.67284	-5410.6	-1.60332	-5348.23	-1.59544	-5349.85	-1.26677
-5498.47	-1.78822	-5368.54	-1.67845	-5432.57	-1.6097	-5370.21	-1.60334	-5371.83	-1.27294
-5521.59	-1.79356	-5390.5	-1.682	-5454.57	-1.61417	-5392.21	-1.60955	-5393.81	-1.27638
-5542.63	-1.80065	-5413.59	-1.68852	-5477.61	-1.62025	-5414.2	-1.61669	-5415.81	-1.2831
-5564.75	-1.80515	-5435.57	-1.69372	-5499.58	-1.62671	-5436.19	-1.62383	-5438.87	-1.28692
-5586.74	-1.80979	-5457.56	-1.69866	-5521.59	-1.63502	-5458.19	-1.63201	-5460.88	-1.29137
-5608.73	-1.81415	-5479.55	-1.70346	-5543.71	-1.64333	-5480.15	-1.64032	-5482.86	-1.29586
-5630.71	-1.82105	-5501.53	-1.70934	-5565.86	-1.65196	-5503.25	-1.64432	-5505.96	-1.29997
-5652.69	-1.82777	-5524.61	-1.71574	-5587.82	-1.66371	-5525.27	-1.65253	-5527.98	-1.30518
-5674.68	-1.83312	-5545.66	-1.71843	-5609.78	-1.67514	-5547.39	-1.65976	-5550.13	-1.3112
-5697.72	-1.83712	-5568.9	-1.72473	-5631.8	-1.68654	-5569.52	-1.66561	-5572.2	-1.31565
-5718.64	-1.84115	-5590.89	-1.73004	-5654.87	-1.69965	-5592.61	-1.67274	-5594.08	-1.31904
-5741.72	-1.84914	-5612.85	-1.73605	-5676.85	-1.71327	-5614.59	-1.67876	-5616.03	-1.32214
-5764.86	-1.85335	-5634.84	-1.7394	-5698.85	-1.72276	-5636.63	-1.68499	-5639.15	-1.32709
-5786.83	-1.85969	-5656.84	-1.7446	-5720.83	-1.7356	-5658.61	-1.69213	-5661.21	-1.33274
-5808.83	-1.86447	-5678.82	-1.74926	-5743.96	-1.74945	-5680.57	-1.69761	-5683.25	-1.33862
-5830.8	-1.87018	-5700.79	-1.75551	-5765.93	-1.76161	-5702.56	-1.70199	-5705.24	-1.34188
-5852.76	-1.87514	-5722.77	-1.75997	-5787.91	-1.7738	-5724.52	-1.70865	-5727.18	-1.34573
-5874.74	-1.88091	-5745.86	-1.7652	-5809.9	-1.78785	-5746.52	-1.71476	-5749.2	-1.35177
-5896.72	-1.88561	-5767.89	-1.76908	-5831.89	-1.8006	-5769.62	-1.7205	-5772.29	-1.3567
-5919.83	-1.8921	-5790.96	-1.77483	-5853.93	-1.81412	-5791.61	-1.72576	-5794.29	-1.36041
-5941.8	-1.89902	-5812.98	-1.77972	-5875.9	-1.82357	-5814.7	-1.72971	-5816.31	-1.36461
-5963.8	-1.90351	-5834.97	-1.78431	-5898.93	-1.83589	-5836.68	-1.73663	-5838.29	-1.37063
-5985.79	-1.90596	-5856.93	-1.78906	-5919.84	-1.84724	-5858.7	-1.74312	-5861.38	-1.37403
-6007.88	-1.91349	-5878.92	-1.79556	-5942.96	-1.85972	-5880.68	-1.74608	-5882.26	-1.3795
-6029.97	-1.91718	-5900.9	-1.8009	-5966.04	-1.87002	-5902.64	-1.74982	-5904.25	-1.38443
-6053.04	-1.92367	-5922.9	-1.80563	-5987.99	-1.88105	-5924.63	-1.75358	-5926.25	-1.38769
-6075.02	-1.92917	-5944.87	-1.81053	-6010.08	-1.89184	-5946.6	-1.76143	-5949.31	-1.39354
-6097.03	-1.93336	-5966.85	-1.81548	-6032.15	-1.90202	-5968.6	-1.76499	-5971.32	-1.39896
-6118.99	-1.93788	-5988.89	-1.82073	-6054.13	-1.90951	-5990.67	-1.77075	-5993.41	-1.40195
-6140.97	-1.94368	-6013.19	-1.82646	-6076.12	-1.91955	-6012.74	-1.77421	-6014.36	-1.40752
-6162.97	-1.94984	-6034.1	-1.83319	-6098.14	-1.92654	-6035.85	-1.77865	-6038.6	-1.41088
-6184.95	-1.95405	-6056.08	-1.83402	-6120.08	-1.93387	-6057.84	-1.78423	-6060.59	-1.417
-6206.97	-1.96122	-6079.15	-1.8409	-6142.06	-1.94055	-6079.8	-1.7883	-6082.58	-1.42113
-6229.01	-1.96564	-6101.14	-1.85034	-6165.14	-1.94723	-6101.82	-1.7951	-6104.55	-1.42497
-6252.08	-1.97084	-6123.13	-1.86057	-6186.01	-1.95527	-6124.91	-1.7993	-6126.5	-1.42969
-6274.07	-1.97467	-6145.13	-1.86991	-6209.14	-1.96103	-6146.87	-1.80401	-6149.63	-1.43391
-6296.03	-1.98012	-6167.12	-1.87974	-6231.13	-1.96778	-6168.87	-1.80804	-6171.64	-1.43928
-6319.15	-1.98546	-6189.08	-1.8885	-6253.15	-1.97477	-6191.92	-1.81356	-6192.53	-1.44472
-6341.14	-1.99277	-6212.2	-1.90063	-6276.2	-1.97975	-6212.83	-1.81627	-6214.52	-1.44848
-6363.09	-1.99803	-6234.18	-1.91445	-6297.1	-1.98578	-6234.84	-1.82212	-6236.5	-1.45231
-6385.06	-2.00416	-6255.08	-1.92517	-6320.19	-1.9935	-6256.83	-1.82807	-6259.63	-1.45633
-6407.06	-2.0096	-6278.19	-1.9371	-6342.16	-1.99945	-6278.82	-1.83135	-6281.62	-1.46208
-6429.05	-2.01607	-6300.1	-1.94946	-6364.14	-2.00622	-6300.8	-1.83592	-6303.56	-1.46623
-6452	-2.02255	-6322.14	-1.96033	-6386.14	-2.01101	-6323.87	-1.84032	-6325.58	-1.47124
-6472.65	-2.02739	-6344.09	-1.97375	-6408.1	-2.01776	-6345.85	-1.84528	-6348.65	-1.47436
-6494.52	-2.03185	-6366.09	-1.98473	-6430.1	-2.02453	-6367.84	-1.85145	-6370.61	-1.47961
-6517.59	-2.03684	-6389.18	-1.99555	-6452.96	-2.03372	-6389.86	-1.85452	-6392.62	-1.48393
-6539.57	-2.04359	-6411.17	-2.00748	-6473.69	-2.0398	-6412.94	-1.85906	-6414.61	-1.48771
-6561.58	-2.05101	-6433.15	-2.01811	-6496.77	-2.04524	-6434.92	-1.86315	-6437.7	-1.49353
-6583.5	-2.05634	-6454.94	-2.03089	-6518.79	-2.05007	-6457.82	-1.86714	-6458.4	-1.49764
-6606.62	-2.06466	-6476.74	-2.0408	-6540.77	-2.05866	-6478.54	-1.87126	-6481.31	-1.50313
-6628.6	-2.07284	-6498.73	-2.05296	-6562.75	-2.06486	-6501.62	-1.87733	-6502.24	-1.50715
-6650.58	-2.08311	-6521.84	-2.06841	-6586.9	-2.07082	-6522.5	-1.88151	-6525.31	-1.51053
-6672.6	-2.09724	-6543.79	-2.07698	-6607.82	-2.07791	-6544.48	-1.88602	-6547.3	-1.51442
-6694.61	-2.10971	-6565.8	-2.09093	-6629.82	-2.08349	-6566.47	-1.89058	-6570.35	-1.51895
-6716.59	-2.12324	-6588.88	-2.10071	-6651.78	-2.09036	-6589.58	-1.8949	-6592.34	-1.52493
-6738.58	-2.13636	-6610.9	-2.11311	-6673.76	-2.09656	-6611.55	-1.89976	-6615.41	-1.52887
-6761.67	-2.14976	-6631.78	-2.12589	-6695.77	-2.10411	-6634.66	-1.9026	-6636.34	-1.53248
-6783.64	-2.16461	-6653.77	-2.13823	-6717.77	-2.11163	-6655.53	-1.90682	-6658.37	-1.53654
-6805.64	-2.17881	-6676.85	-2.15037	-6739.75	-2.11713	-6677.53	-1.91036	-6680.36	-1.54194
-6827.62	-2.19231	-6698.84	-2.16112	-6763.91	-2.12476	-6700.66	-1.91447	-6702.32	-1.54838
-6849.63	-2.21009	-6720.85	-2.17294	-6785.96	-2.13151	-6722.67	-1.92068	-6724.29	-1.5508
-6872.77	-2.22503	-6742.83	-2.18456	-6807.94	-2.13688	-6744.64	-1.92477	-6746.28	-1.55481
-6894.85	-2.24029	-6765.91	-2.19634	-6828.83	-2.14454	-6767.69	-1.92829	-6768.31	-1.55937
-6916.93	-2.25345	-6786.83	-2.20998	-6851.88	-2.15188	-6789.71	-1.93234	-6790.29	-1.56399
-6940.11	-2.26717	-6808.79	-2.22179	-6873.88	-2.15852	-6810.56	-1.9363	-6812.26	-1.56791
-6961.01	-2.28271	-6831.82	-2.23325	-6895.85	-2.16349	-6832.51	-1.94001	-6835.34	-1.57318
-6982.99	-2.29995	-6853.84	-2.24726	-6917.93	-2.17015	-6854.5	-1.94531	-6858.46	-1.57568
-7004.98	-2.31713	-6875.81	-2.26194	-6939.99	-2.17697	-6877.58	-1.95012	-6879.3	-1.58176
-7026.98	-2.33403	-6897.8	-2.27347	-6963.1	-2.18492	-6899.61	-1.95504	-6901.3	-1.58628
-7048.94	-2.35009	-6920.97	-2.28902	-6983.96	-2.19245	-6921.69	-1.95748	-6924.49	-1.59025
-7072.05	-2.37119	-6943.05	-2.302	-7007.08	-2.19767	-6943.74	-1.96095	-6946.58	-1.59356
-7094.03	-2.38897	-6965.05	-2.31566	-7027.98	-2.2033	-6966.88	-1.96527	-6969.7	-1.59971
-7116.02	-2.40558	-6987.03	-2.32711	-7051.03	-2.21108	-6988.85	-1.96922	-6990.54	-1.60365
-7139.13	-2.42322	-7009.01	-2.34048	-7073.03	-2.21872	-7010.83	-1.97385	-7012.55	-1.60811
-7161.12	-2.44069	-7030.98	-2.35653	-7095	-2.22422	-7032.81	-1.9792	-7034.55	-1.61122
-7183.1	-2.45855	-7052.98	-2.37035	-7118.11	-2.23227	-7054.79	-1.98238	-7056.51	-1.61589
-7205.08	-2.47675	-7076.11	-2.38337	-7140.12	-2.23849	-7076.78	-1.98606	-7079.64	-1.61875
-7227.08	-2.49595	-7098.12	-2.39664	-7162.12	-2.24407	-7099.85	-1.98936	-7101.58	-1.62613
-7249.08	-2.51466	-7120.09	-2.41026	-7184.13	-2.25123	-7121.83	-1.99392	-7123.58	-1.62831
-7271.05	-2.53439	-7142.08	-2.42662	-7207.18	-2.25849	-7143.85	-1.99823	-7145.56	-1.63239
-7293.03	-2.55393	-7164.03	-2.44176	-7228.05	-2.26491	-7165.82	-2.00254	-7168.68	-1.63651
-7315.02	-2.57	-7187.15	-2.45498	-7250.06	-2.27164	-7187.85	-2.0069	-7190.69	-1.6412
-7338.08	-2.58523	-7209.14	-2.47013	-7272.02	-2.27928	-7210.94	-2.00867	-7212.7	-1.64555
-7360.06	-2.60827	-7231.11	-2.48646	-7295.11	-2.28604	-7231.84	-2.01365	-7234.69	-1.65072
-7383.32	-2.62578	-7253.08	-2.50112	-7317.09	-2.29175	-7254.94	-2.01732	-7256.66	-1.65325
-7405.42	-2.64825	-7275.03	-2.51766	-7339.06	-2.29983	-7276.89	-2.02235	-7278.63	-1.65882
-7427.44	-2.66957	-7297.01	-2.53188	-7362.13	-2.30731	-7298.89	-2.02744	-7300.58	-1.66237
-7449.41	-2.68895	-7320.11	-2.5469	-7384.26	-2.31331	-7320.87	-2.03052	-7323.63	-1.66708
-7471.37	-2.70787	-7342.11	-2.56169	-7406.41	-2.31953	-7342.84	-2.03644	-7345.67	-1.67012
-7493.36	-2.73141	-7364.08	-2.57622	-7428.4	-2.3262	-7364.81	-2.03835	-7368.82	-1.67445
-7515.33	-2.75294	-7386.18	-2.59083	-7450.36	-2.33444	-7386.9	-2.04231	-7389.8	-1.67917
-7537.33	-2.77484	-7408.28	-2.60742	-7472.34	-2.34153	-7410.14	-2.04656	-7411.9	-1.68525
-7559.3	-2.79441	-7431.4	-2.62365	-7494.32	-2.34892	-7433.21	-2.04826	-7434.96	-1.6863
-7581.26	-2.8131	-7452.27	-2.63948	-7517.39	-2.3546	-7455.16	-2.05363	-7456.94	-1.69169
-7604.37	-2.83219	-7475.34	-2.65301	-7539.4	-2.36014	-7476.07	-2.05861	-7478.97	-1.69473
-7626.36	-2.85189	-7497.32	-2.66736	-7561.34	-2.36802	-7499.18	-2.06131	-7502.06	-1.7001
-7648.33	-2.86993	-7519.33	-2.68193	-7583.33	-2.37582	-7521.16	-2.06586	-7522.95	-1.70432
-7671.43	-2.88987	-7541.32	-2.69553	-7605.29	-2.3818	-7543.17	-2.06754	-7544.94	-1.70862
-7693.42	-2.90889	-7563.27	-2.71041	-7627.3	-2.38955	-7565.15	-2.07348	-7566.91	-1.71198
-7715.4	-2.93065	-7586.4	-2.72623	-7649.31	-2.39541	-7587.14	-2.07728	-7589.98	-1.71571
-7737.38	-2.94896	-7607.26	-2.73784	-7672.38	-2.40251	-7609.14	-2.08092	-7611.99	-1.721
-7759.38	-2.96933	-7630.36	-2.75051	-7694.36	-2.40932	-7631.13	-2.08568	-7633.99	-1.72384
-7781.37	-2.99161	-7652.37	-2.76543	-7716.38	-2.41548	-7653.11	-2.08653	-7656	-1.72853
-7803.35	-3.01184	-7674.34	-2.78	-7738.32	-2.42299	-7677.28	-2.09228	-7677.89	-1.73139
-7826.44	-3.03041	-7696.3	-2.79523	-7760.3	-2.43153	-7698.19	-2.09667	-7700.88	-1.73636
-7847.42	-3.04688	-7719.41	-2.80627	-7783.39	-2.43844	-7720.12	-2.10007	-7722.86	-1.73997
-7870.64	-3.06524	-7741.37	-2.81983	-7805.38	-2.44424	-7743.22	-2.10373	-7744.82	-1.74398
-7891.54	-3.0843	-7763.38	-2.83124	-7826.25	-2.44915	-7765.21	-2.10871	-7766.83	-1.74763
-7914.57	-3.10457	-7785.36	-2.8455	-7849.45	-2.45842	-7787.2	-2.11445	-7788.84	-1.75246
-7937.65	-3.12353	-7807.35	-2.8588	-7872.64	-2.46613	-7810.32	-2.11724	-7811.92	-1.75634
-7958.53	-3.13937	-7830.43	-2.8714	-7893.53	-2.47172	-7831.22	-2.12077	-7832.89	-1.7597
-7980.52	-3.1507	-7851.4	-2.88517	-7916.57	-2.47833	-7853.28	-2.12416	-7856.21	-1.76254
-8003.65	-3.16927	-7873.5	-2.89571	-7939.71	-2.48436	-7875.36	-2.1275	-7878.23	-1.76621
-8025.59	-3.18458	-7895.48	-2.90762	-7960.58	-2.49155	-7898.42	-2.13276	-7900.25	-1.77181
-8047.58	-3.20026	-7918.59	-2.91947	-7982.55	-2.499	-7920.43	-2.1378	-7922.22	-1.77651
-8069.59	-3.2169	-7940.56	-2.9324	-8004.55	-2.50747	-7942.45	-2.14042	-7944.21	-1.77994
-8091.54	-3.23493	-7962.53	-2.94745	-8026.54	-2.51187	-7964.44	-2.14568	-7967.29	-1.78302
-8113.56	-3.25116	-7985.58	-2.95515	-8048.55	-2.51843	-7986.44	-2.14919	-7989.27	-1.78709
-8135.58	-3.26594	-8007.57	-2.9691	-8070.52	-2.52505	-8009.48	-2.1518	-8011.27	-1.79118
-8157.57	-3.27971	-8029.56	-2.98071	-8093.59	-2.53263	-8031.48	-2.15543	-8033.22	-1.79539
-8180.65	-3.29666	-8051.57	-2.99279	-8115.59	-2.5385	-8053.5	-2.15976	-8055.26	-1.79904
-8202.6	-3.31241	-8074.68	-3.00504	-8138.65	-2.54515	-8075.48	-2.16407	-8078.36	-1.80148
-8225.6	-3.33094	-8096.61	-3.01653	-8159.55	-2.55219	-8097.46	-2.1671	-8100.33	-1.80561
-8247.5	-3.34389	-8118.65	-3.02779	-8182.61	-2.55923	-8120.56	-2.17171	-8122.35	-1.81053
-8269.46	-3.359	-8139.51	-3.03705	-8204.59	-2.56475	-8141.42	-2.1749	-8144.31	-1.81518
-8291.48	-3.3748	-8162.59	-3.04686	-8226.58	-2.57161	-8163.41	-2.17823	-8166.29	-1.81891
-8313.39	-3.39123	-8184.6	-3.05757	-8248.57	-2.57693	-8186.44	-2.18469	-8188.29	-1.82228
-8335.3	-3.4069	-8206.54	-3.06468	-8270.58	-2.58486	-8208.43	-2.18941	-8211.37	-1.82653
-8357.28	-3.42111	-8228.55	-3.07428	-8292.56	-2.59132	-8230.45	-2.19062	-8233.36	-1.82985
-8379.26	-3.4315	-8250.54	-3.08138	-8315.37	-2.59678	-8252.4	-2.19557	-8255.34	-1.83412
-8401.28	-3.44368	-8273.59	-3.08927	-8336.22	-2.60318	-8274.4	-2.19719	-8277.33	-1.83802
-8423.24	-3.46022	-8296.54	-3.09846	-8359.34	-2.6076	-8296.32	-2.20207	-8299.13	-1.84099
-8446.29	-3.47492	-8317.25	-3.10365	-8381.29	-2.61679	-8319.15	-2.20727	-8320.97	-1.84617
-8469.4	-3.48777	-8339.26	-3.1087	-8402.19	-2.62151	-8341.15	-2.21215	-8343.25	-1.85025
-8491.39	-3.49816	-8361.26	-3.11897	-8425.29	-2.6299	-8363.13	-2.21418	-8365.22	-1.8532
-8513.39	-3.51071	-8383.15	-3.12702	-8447.26	-2.63209	-8385.14	-2.21802	-8386.97	-1.85753
-8535.37	-3.51944	-8406.2	-3.13257	-8469.22	-2.63886	-8407.14	-2.22166	-8410.07	-1.86173
-8557.33	-3.53227	-8427.15	-3.13648	-8492.32	-2.64643	-8430.2	-2.22697	-8432.04	-1.86671
-8579.34	-3.54629	-8450.31	-3.14575	-8514.3	-2.6528	-8452.22	-2.23091	-8454.02	-1.86949
-8601.34	-3.55706	-8472.25	-3.1542	-8536.29	-2.657	-8474.16	-2.23248	-8477.06	-1.87385
-8623.31	-3.5717	-8495.27	-3.15868	-8558.31	-2.66263	-8496.13	-2.23682	-8497.97	-1.87745
-8645.28	-3.58188	-8517.3	-3.16588	-8580.3	-2.66973	-8518.15	-2.24132	-8519.99	-1.88031
-8667.25	-3.59244	-8539.3	-3.17183	-8603.37	-2.67483	-8541.26	-2.24548	-8543.09	-1.88577
-8690.34	-3.60426	-8561.28	-3.17859	-8625.34	-2.68074	-8563.25	-2.25011	-8565.07	-1.89007
-8712.34	-3.61364	-8583.24	-3.18397	-8647.32	-2.68673	-8584.14	-2.25381	-8587.02	-1.89211
-8734.32	-3.62354	-8605.24	-3.19401	-8669.25	-2.69284	-8607.21	-2.25619	-8610.13	-1.89675
-8756.38	-3.63633	-8627.25	-3.19761	-8691.29	-2.69729	-8629.22	-2.26081	-8632.1	-1.90044
-8779.62	-3.64272	-8649.22	-3.20483	-8713.23	-2.70361	-8651.15	-2.26379	-8652.95	-1.90572
-8801.64	-3.65326	-8671.21	-3.21084	-8736.32	-2.70912	-8673.1	-2.26693	-8674.94	-1.90872
-8823.64	-3.66002	-8694.29	-3.21663	-8758.39	-2.71466	-8695.12	-2.27067	-8698.01	-1.91167
-8846.69	-3.67505	-8716.27	-3.22268	-8780.48	-2.72022	-8718.23	-2.27737	-8721.08	-1.91633
-8867.59	-3.68171	-8739.37	-3.22878	-8802.47	-2.72654	-8740.22	-2.27987	-8742	-1.92078
-8889.59	-3.69051	-8761.48	-3.23565	-8824.46	-2.73093	-8762.28	-2.28194	-8765.23	-1.92464
-8911.55	-3.69672	-8782.47	-3.24111	-8846.47	-2.7342	-8783.28	-2.286	-8787.32	-1.92882
-8934.62	-3.70836	-8805.55	-3.24625	-8869.55	-2.74019	-8806.42	-2.29009	-8810.39	-1.93184
-8956.53	-3.71722	-8827.43	-3.25286	-8890.45	-2.74617	-8829.49	-2.29447	-8831.25	-1.93815
-8978.43	-3.72507	-8849.45	-3.26023	-8913.52	-2.75222	-8851.48	-2.29885	-8853.22	-1.94174
-9000.45	-3.73563	-8871.51	-3.26559	-8936.56	-2.75797	-8873.47	-2.303	-8875.19	-1.9453
-9023.52	-3.74191	-8893.44	-3.27608	-8957.45	-2.76061	-8895.45	-2.30499	-8897.2	-1.94723
-9045.52	-3.75172	-8915.43	-3.27862	-8980.58	-2.76547	-8917.42	-2.30899	-8920.33	-1.95299
-9067.6	-3.75864	-8937.41	-3.28356	-9002.58	-2.77124	-8939.38	-2.31428	-8941.21	-1.95708
-9089.69	-3.76541	-8960.48	-3.29231	-9024.54	-2.77954	-8961.38	-2.31847	-8965.4	-1.96162
-9111.64	-3.77142	-8982.47	-3.29735	-9046.48	-2.78378	-8983.42	-2.32127	-8986.31	-1.96528
-9133.58	-3.78043	-9005.6	-3.3042	-9068.49	-2.78887	-9006.45	-2.32523	-9009.36	-1.96789
-9156.66	-3.78885	-9027.57	-3.31105	-9090.49	-2.79422	-9028.44	-2.3282	-9030.29	-1.97159
-9177.52	-3.79734	-9049.54	-3.31607	-9112.45	-2.80087	-9050.47	-2.33145	-9053.4	-1.97725
-9200.65	-3.80148	-9070.41	-3.32252	-9134.44	-2.80586	-9072.41	-2.33693	-9075.36	-1.98238
-9221.73	-3.8095	-9093.52	-3.32801	-9157.52	-2.811	-9094.46	-2.34006	-9097.24	-1.98507
-9245	-3.81792	-9115.5	-3.33764	-9179.5	-2.81672	-9117.53	-2.34368	-9119.06	-1.98873
-9268.09	-3.8264	-9137.46	-3.34315	-9201.47	-2.82178	-9139.49	-2.34804	-9141.03	-1.99252
-9288.99	-3.83485	-9159.44	-3.34776	-9223.66	-2.82602	-9161.45	-2.35132	-9163.05	-1.99584
-9312.06	-3.83941	-9181.43	-3.35352	-9246.92	-2.83298	-9183.42	-2.35214	-9186.1	-2.00088
-9334.06	-3.84599	-9203.44	-3.35986	-9267.82	-2.83734	-9206.52	-2.35677	-9208.14	-2.00397
-9356.03	-3.85376	-9226.72	-3.36642	-9290.92	-2.84332	-9227.62	-2.36151	-9229.23	-2.00811
-9378.02	-3.86078	-9247.82	-3.37162	-9312.91	-2.84992	-9249.8	-2.36577	-9252.53	-2.01267
-9400	-3.86809	-9270.86	-3.37733	-9334.87	-2.85378	-9272.9	-2.3698	-9274.51	-2.01549
-9421.98	-3.87475	-9292.88	-3.38322	-9356.83	-2.85834	-9294.89	-2.3718	-9296.49	-2.02003
-9443.96	-3.882	-9314.86	-3.38986	-9379.94	-2.86335	-9316.86	-2.37634	-9319.55	-2.02316
-9467.06	-3.88912	-9337.92	-3.39442	-9401.9	-2.8673	-9339.92	-2.38245	-9341.53	-2.02745
-9489.06	-3.89582	-9359.88	-3.39879	-9422.8	-2.87556	-9361.91	-2.38526	-9363.52	-2.03171
-9511.01	-3.9042	-9381.9	-3.40548	-9445.93	-2.87903	-9382.81	-2.38977	-9385.53	-2.03519
-9533.02	-3.90768	-9403.88	-3.41228	-9467.9	-2.88347	-9405.89	-2.39148	-9407.47	-2.03746
-9555.04	-3.91819	-9425.85	-3.41904	-9489.87	-2.88739	-9427.85	-2.39614	-9429.44	-2.04183
-9576.95	-3.92445	-9447.8	-3.42235	-9511.86	-2.89292	-9449.85	-2.40056	-9451.45	-2.04683
-9598.93	-3.93076	-9469.78	-3.42817	-9533.8	-2.89953	-9472.89	-2.40399	-9474.56	-2.05223
-9622.02	-3.9345	-9492.89	-3.43247	-9556.95	-2.90291	-9494.93	-2.40871	-9496.58	-2.05484
-9643.96	-3.94229	-9513.8	-3.44124	-9578.9	-2.90859	-9515.84	-2.41259	-9518.57	-2.05841
-9666	-3.94827	-9536.83	-3.4455	-9600.84	-2.9127	-9538.88	-2.41605	-9540.55	-2.06112
-9688.15	-3.95557	-9558.86	-3.44886	-9622.81	-2.9177	-9560.86	-2.41904	-9563.63	-2.06659
-9710.23	-3.96145	-9580.81	-3.45436	-9644.8	-2.92358	-9582.88	-2.42369	-9585.62	-2.07155
-9732.22	-3.96552	-9603.89	-3.46099	-9666.79	-2.92865	-9604.82	-2.42644	-9607.62	-2.07403
-9754.21	-3.96956	-9625.88	-3.46717	-9690.02	-2.93327	-9627.89	-2.43064	-9629.59	-2.07825
-9777.29	-3.97854	-9647.83	-3.47205	-9712.14	-2.93964	-9648.79	-2.43726	-9651.56	-2.08229
-9799.26	-3.98344	-9669.86	-3.47661	-9734.12	-2.94595	-9671.9	-2.43873	-9674.71	-2.08606
-9821.22	-3.98569	-9692.02	-3.48284	-9756.1	-2.95089	-9694.01	-2.44244	-9695.71	-2.09063
-9844.33	-3.99198	-9714.14	-3.48746	-9777.99	-2.95532	-9716.11	-2.44664	-9719.99	-2.09452
-9866.29	-3.99484	-9736.11	-3.49205	-9799.96	-2.96074	-9738.11	-2.45259	-9740.88	-2.0979
-9888.28	-4.00191	-9758.07	-3.49834	-9823.06	-2.96684	-9760.08	-2.45532	-9762.84	-2.10283
-9910.28	-4.00356	-9780.05	-3.50161	-9845.04	-2.97056	-9782.05	-2.46136	-9784.85	-2.10707
-9932.25	-4.00989	-9802.02	-3.50733	-9867.12	-2.97704	-9805.13	-2.4629	-9806.84	-2.10982
-9954.24	-4.0108	-9825.13	-3.5136	-9889.13	-2.98042	-9826.03	-2.46611	-9828.82	-2.1134
-9976.25	-4.01878	-9848.2	-3.51792	-9911.08	-2.984	-9849.11	-2.4714	-9851.89	-2.11765
-9998.24	-4.0238	-9869.11	-3.52249	-9933.06	-2.99165	-9872.19	-2.47645	-9873.87	-2.12352
-10021.3	-4.02798	-9892.21	-3.52838	-9956.19	-2.99777	-9893.08	-2.47863	-9895.85	-2.1266
-10043.3	-4.03009	-9914.17	-3.53427	-9977.04	-3.00008	-9915.03	-2.48233	-9917.83	-2.12961
-10065.3	-4.03639	-9936.14	-3.54186	-9999.01	-3.0048	-9938.13	-2.48783	-9939.85	-2.13338
-10087.2	-4.04306	-9958.14	-3.54558	-10021	-3.01185	-9960.14	-2.49099	-9961.85	-2.13729
-10109.2	-4.04802	-9980.12	-3.5491	-10044.1	-3.01755	-9982.13	-2.49591	-9983.77	-2.14287
-10132.3	-4.04965	-10002.1	-3.55455	-10066.1	-3.02313	-10004.1	-2.50094	-10005.8	-2.14647
-10154.1	-4.05161	-10024.1	-3.56147	-10089.1	-3.02771	-10026.1	-2.50362	-10028.9	-2.15014
-10176	-4.05697	-10047.2	-3.5664	-10111.1	-3.03169	-10049.1	-2.50853	-10049.8	-2.153
-10198	-4.06356	-10069.2	-3.57162	-10133.1	-3.0377	-10070	-2.51373	-10072.8	-2.15811
-10220	-4.06911	-10091.1	-3.57352	-10154.9	-3.04162	-10093.1	-2.516	-10094.8	-2.16113
-10242	-4.07207	-10113.1	-3.57922	-10176.8	-3.04802	-10116.2	-2.52113	-10116.8	-2.16525
-10263.9	-4.07415	-10136.2	-3.58662	-10198.7	-3.05222	-10137.1	-2.52488	-10139.9	-2.16914
-10287	-4.07799	-10156.9	-3.59039	-10220.7	-3.05778	-10160	-2.5308	-10161.7	-2.17375
-10309	-4.08366	-10179.9	-3.59482	-10242.7	-3.06414	-10181.9	-2.53504	-10183.6	-2.17677
-10331	-4.08741	-10201.8	-3.60007	-10264.7	-3.06822	-10203.8	-2.53754	-10205.6	-2.18058
-10354.1	-4.09037	-10223.8	-3.6052	-10287.8	-3.07034	-10225.8	-2.54066	-10227.6	-2.18388
-10375	-4.09307	-10245.8	-3.61055	-10309.8	-3.07575	-10247.8	-2.54415	-10250.7	-2.18876
-10397	-4.09911	-10267.8	-3.61462	-10332.9	-3.08255	-10269.8	-2.55101	-10271.6	-2.192
-10420.1	-4.1006	-10289.7	-3.61746	-10354.8	-3.08899	-10291.8	-2.55458	-10293.5	-2.19715
-10442	-4.10737	-10312.8	-3.62433	-10376.8	-3.09282	-10313.8	-2.55786	-10315.5	-2.20038
-10464	-4.10805	-10334.8	-3.63109	-10398.8	-3.09677	-10335.7	-2.56056	-10338.6	-2.20277
-10486	-4.11311	-10356.8	-3.63458	-10420.8	-3.10109	-10360	-2.56679	-10360.6	-2.20744
-10509.1	-4.11918	-10378.8	-3.63682	-10442.8	-3.10759	-10380.9	-2.56996	-10383.7	-2.21167
-10529.9	-4.12129	-10400.8	-3.64241	-10464.8	-3.11397	-10402.8	-2.57497	-10405.7	-2.21705
-10553	-4.12271	-10423.9	-3.64676	-10486.7	-3.11737	-10424.8	-2.57741	-10427.6	-2.22028
-10575	-4.12569	-10445.9	-3.65379	-10508.7	-3.12202	-10447.9	-2.58299	-10449.6	-2.22275
-10597	-4.12896	-10467.8	-3.65572	-10530.7	-3.12785	-10469.9	-2.58736	-10472.7	-2.22582
-10619.1	-4.13455	-10489.8	-3.65917	-10553.8	-3.13205	-10491.8	-2.59106	-10493.6	-2.23148
-10642.4	-4.13641	-10511.8	-3.66355	-10576.9	-3.13652	-10513.8	-2.59383	-10516.6	-2.23647
-10663.2	-4.13921	-10533.8	-3.66919	-10597.7	-3.14173	-10535.8	-2.59863	-10538.7	-2.23902
-10686.4	-4.14073	-10556.9	-3.67579	-10619.9	-3.14612	-10557.8	-2.6033	-10559.6	-2.24194
-10708.4	-4.14486	-10578.8	-3.67852	-10643	-3.15101	-10579.7	-2.6078	-10581.5	-2.2466
-10730.3	-4.14752	-10600.9	-3.68025	-10665.1	-3.15599	-10601.9	-2.60899	-10604.7	-2.24908
-10752.3	-4.14952	-10624.1	-3.68452	-10687	-3.16031	-10625.1	-2.61313	-10628	-2.25503
-10775.4	-4.15467	-10645	-3.68854	-10709	-3.16493	-10647.1	-2.6177	-10649.9	-2.25819
-10797.3	-4.15462	-10667	-3.69248	-10731	-3.16937	-10670.2	-2.62047	-10670.8	-2.26205
-10818.2	-4.15804	-10690.1	-3.69775	-10753	-3.17468	-10692.1	-2.62583	-10693.9	-2.26616
-10840.2	-4.15943	-10712.1	-3.70088	-10777.2	-3.18099	-10713	-2.63019	-10715.9	-2.2706
-10863.3	-4.16379	-10734.1	-3.70555	-10798.1	-3.18342	-10736.2	-2.63226	-10737.9	-2.27258
-10885.3	-4.16599	-10757.2	-3.70809	-10820	-3.18849	-10758.1	-2.63577	-10759.9	-2.27564
-10907.2	-4.17168	-10778	-3.71369	-10842	-3.19539	-10780.1	-2.64228	-10781.8	-2.27934
-10930.4	-4.17333	-10799.8	-3.71444	-10864	-3.20001	-10802.1	-2.64784	-10803.8	-2.28619
-10952.4	-4.17895	-10821.9	-3.72029	-10886	-3.20494	-10824	-2.65067	-10826.9	-2.28882
-10974.3	-4.17701	-10844	-3.72513	-10909	-3.20825	-10846	-2.6542	-10848.9	-2.29276
-10996.3	-4.18066	-10867	-3.72842	-10931	-3.21241	-10868	-2.66086	-10870.9	-2.29524
-11018.2	-4.18405	-10889	-3.7302	-10953	-3.21723	-10891.1	-2.66349	-10892.9	-2.29929
-11040.2	-4.18847	-10912.1	-3.73392	-10975	-3.22261	-10913	-2.66668	-10914.8	-2.30433
-11062.3	-4.19066	-10934.1	-3.73753	-10997	-3.22726	-10935	-2.67289	-10938	-2.30788
-11085.5	-4.18954	-10954.9	-3.74252	-11018.9	-3.2324	-10958.1	-2.67492	-10959.9	-2.31019
-11107.5	-4.1914	-10978	-3.74826	-11040.8	-3.23671	-10980.1	-2.68037	-10981.9	-2.3148
-11129.5	-4.19554	-11001.1	-3.74647	-11064	-3.24213	-11002.1	-2.68492	-11003.9	-2.31785
-11151.5	-4.20031	-11022	-3.75008	-11086	-3.24671	-11024.1	-2.68773	-11025.9	-2.32309
-11173.5	-4.20108	-11044	-3.75439	-11108.1	-3.25199	-11046.1	-2.691	-11047.8	-2.32522
-11196.6	-4.20221	-11066.1	-3.75865	-11130	-3.256	-11068.1	-2.69629	-11071	-2.33082
-11218.5	-4.20494	-11089.3	-3.76322	-11153.1	-3.26264	-11090.2	-2.70324	-11093.1	-2.33443
-11240.5	-4.20753	-11112.4	-3.76524	-11175.1	-3.2676	-11112.2	-2.70605	-11115.2	-2.33717
-11262.5	-4.20866	-11133.3	-3.76763	-11197.1	-3.27122	-11134.2	-2.70948	-11137.1	-2.34199
-11284.5	-4.21232	-11155.2	-3.77041	-11219	-3.27587	-11157.3	-2.71177	-11159.1	-2.3448
-11306.5	-4.21368	-11177.2	-3.77486	-11242.1	-3.28277	-11179.3	-2.71604	-11182.2	-2.34862
-11328.5	-4.21631	-11199.1	-3.77906	-11264.1	-3.2871	-11202.3	-2.72152	-11204.2	-2.35216
-11351.5	-4.2193	-11221.1	-3.78119	-11285	-3.29003	-11223.2	-2.72479	-11226.2	-2.35804
-11373.5	-4.22047	-11244.2	-3.78464	-11308	-3.29449	-11245.2	-2.7275	-11248.2	-2.35994
-11395.5	-4.22104	-11266.2	-3.78997	-11328.9	-3.29832	-11268.3	-2.73104	-11270.2	-2.36329
-11417.5	-4.22638	-11288.2	-3.79186	-11351	-3.30434	-11290.3	-2.73637	-11292.1	-2.36655
-11439.5	-4.22869	-11310.2	-3.79171	-11374.2	-3.30895	-11312.3	-2.7392	-11314.1	-2.37283
-11461.5	-4.23002	-11332.2	-3.79672	-11396.2	-3.31316	-11334.3	-2.74359	-11336.1	-2.37648
-11484.5	-4.23169	-11354.2	-3.80079	-11418.1	-3.31695	-11356.3	-2.74766	-11358.1	-2.3803
-11506.5	-4.23334	-11376.1	-3.80515	-11441.2	-3.32125	-11378.2	-2.75162	-11381.2	-2.38212
-11528.7	-4.23349	-11398.2	-3.80738	-11463.2	-3.32595	-11401.3	-2.75466	-11403.2	-2.38517
-11550.8	-4.23892	-11421.2	-3.80932	-11485.2	-3.33197	-11422.2	-2.75825	-11425.1	-2.38916
-11572.8	-4.23911	-11443.2	-3.81084	-11508.3	-3.33459	-11445.2	-2.76277	-11447.1	-2.39707
-11594.8	-4.24159	-11466.3	-3.81418	-11529.3	-3.34038	-11467.2	-2.76648	-11469.1	-2.3974
-11617.8	-4.23846	-11488.2	-3.81955	-11551.4	-3.34312	-11489.3	-2.77053	-11492.2	-2.40192
-11638.7	-4.2433	-11510.2	-3.82202	-11574.5	-3.34743	-11512.3	-2.77682	-11514.2	-2.40514
-11660.7	-4.24742	-11532.3	-3.82302	-11596.5	-3.35065	-11534.4	-2.77873	-11536.3	-2.40966
-11683.7	-4.24875	-11555.6	-3.82732	-11618.5	-3.35608	-11556.6	-2.78114	-11559.5	-2.41302
-11706.8	-4.24693	-11576.5	-3.83041	-11640.4	-3.35923	-11578.6	-2.78672	-11581.5	-2.41721
-11727.7	-4.25321	-11598.4	-3.83225	-11662.4	-3.36311	-11600.6	-2.79032	-11602.4	-2.41998
-11750.8	-4.2537	-11620.4	-3.83651	-11684.4	-3.3684	-11622.6	-2.79395	-11625.5	-2.42455
-11772.8	-4.25634	-11642.4	-3.84116	-11707.5	-3.37072	-11644.5	-2.79736	-11647.5	-2.42707
-11794.8	-4.25907	-11665.4	-3.84323	-11729.5	-3.37428	-11666.5	-2.80228	-11670.5	-2.43251
-11816.8	-4.26002	-11687.4	-3.84521	-11751.5	-3.37993	-11689.6	-2.80569	-11691.4	-2.43377
-11838.7	-4.26296	-11709.4	-3.84917	-11774.5	-3.38519	-11711.6	-2.81139	-11713.5	-2.43818
-11860.7	-4.26515	-11731.4	-3.84979	-11795.4	-3.38962	-11733.6	-2.81585	-11736.4	-2.44322
-11883.8	-4.26463	-11754.5	-3.85349	-11817.4	-3.39233	-11755.6	-2.81687	-11758.4	-2.44668
-11904.7	-4.26664	-11775.3	-3.85852	-11839.4	-3.39551	-11778.7	-2.81961	-11780.4	-2.44838
-11927.8	-4.26971	-11798.4	-3.85817	-11862.5	-3.39802	-11800.7	-2.82403	-11802.5	-2.45161
-11949.7	-4.27202	-11820.4	-3.86051	-11884.4	-3.40377	-11822.6	-2.82763	-11824.4	-2.45481
-11971.7	-4.27665	-11842.4	-3.86351	-11906.4	-3.40905	-11844.6	-2.83067	-11847.5	-2.46203
-11994.7	-4.2771	-11864.4	-3.86677	-11928.4	-3.4118	-11866.5	-2.83451	-11868.4	-2.46535
-12016.6	-4.27489	-11887.5	-3.86993	-11950.3	-3.41421	-11888.5	-2.8387	-11890.4	-2.46854
-12038.6	-4.27765	-11908.3	-3.87441	-11973.4	-3.41948	-11910.5	-2.84163	-11913.4	-2.4696
-12060.6	-4.28232	-11931.4	-3.87469	-11995.3	-3.42179	-11933.6	-2.84505	-11935.5	-2.47515
-12082.5	-4.28338	-11953.4	-3.8772	-12017.2	-3.42531	-11954.5	-2.84933	-11957.4	-2.48075
-12104.5	-4.28463	-11975.4	-3.87905	-12039.2	-3.42995	-11977.5	-2.85166	-11979.4	-2.48226
-12126.5	-4.28502	-11998.4	-3.88325	-12061.1	-3.43378	-11999.4	-2.85651	-12002.4	-2.48575
-12148.5	-4.28774	-12019	-3.88397	-12083.1	-3.43709	-12021.3	-2.861	-12024.2	-2.48967
-12172.6	-4.28839	-12042.1	-3.88748	-12105.1	-3.44166	-12044.4	-2.86288	-12046.2	-2.49205
-12194.6	-4.29228	-12064.1	-3.89016	-12128.2	-3.44258	-12065.2	-2.86656	-12068.2	-2.49675
-12215.5	-4.29186	-12086.2	-3.89116	-12150.2	-3.44528	-12088.3	-2.87132	-12090.2	-2.5
-12236.4	-4.29434	-12108.2	-3.89444	-12172.2	-3.45048	-12110.3	-2.87457	-12112.2	-2.503
-12259.5	-4.29534	-12130.1	-3.8966	-12194.1	-3.45829	-12132.3	-2.87942	-12134.2	-2.50731
-12282.5	-4.2989	-12152.1	-3.89954	-12217.2	-3.4583	-12154.3	-2.88214	-12156.2	-2.51173
-12304.5	-4.29789	-12175.2	-3.90222	-12239.1	-3.46049	-12176.3	-2.88429	-12179.2	-2.51421
-12326.5	-4.30011	-12196.1	-3.90625	-12261.2	-3.46393	-12198.3	-2.88671	-12201.2	-2.51693
-12348.5	-4.30072	-12219.1	-3.90648	-12283.2	-3.46783	-12220.2	-2.8933	-12222.1	-2.52317
-12370.5	-4.30614	-12241.1	-3.90897	-12305.2	-3.47421	-12243.3	-2.89732	-12245.2	-2.52666
-12392.5	-4.3057	-12263.1	-3.9101	-12328.3	-3.47634	-12265.3	-2.90024	-12268.3	-2.53061
-12415.5	-4.30447	-12286.2	-3.91337	-12350.2	-3.47853	-12287.3	-2.90095	-12290.2	-2.53327
-12436.4	-4.30522	-12307	-3.91754	-12372.1	-3.48136	-12310.4	-2.90572	-12311.1	-2.53682
-12459.7	-4.30814	-12330.1	-3.91891	-12392.9	-3.48539	-12332.3	-2.90983	-12334.2	-2.53764
-12481.8	-4.31162	-12352.1	-3.92077	-12414.9	-3.49029	-12354.3	-2.91321	-12356.2	-2.5455
-12504.9	-4.31145	-12374.1	-3.92153	-12438	-3.49253	-12376.3	-2.91659	-12379.2	-2.54828
-12525.8	-4.31457	-12396.1	-3.9267	-12460.1	-3.49638	-12398.3	-2.91933	-12400.1	-2.552
-12547.8	-4.31226	-12419.1	-3.92707	-12482.3	-3.49921	-12420.3	-2.92347	-12423.3	-2.5543
-12570.9	-4.31471	-12441.2	-3.92871	-12505.5	-3.50166	-12442.3	-2.92782	-12444.2	-2.55799
-12592.8	-4.31824	-12463.3	-3.93155	-12527.4	-3.50654	-12464.4	-2.93092	-12467.5	-2.56163
-12614.8	-4.31822	-12485.4	-3.93423	-12549.4	-3.50924	-12486.6	-2.93429	-12489.5	-2.56529
-12636.8	-4.31814	-12506.3	-3.93587	-12571.4	-3.51284	-12509.6	-2.94076	-12511.5	-2.56806
-12658.8	-4.31965	-12529.4	-3.93972	-12593.3	-3.51881	-12531.6	-2.94437	-12533.5	-2.57227
-12680.7	-4.3211	-12551.4	-3.94139	-12615.3	-3.52175	-12553.6	-2.94684	-12556.6	-2.57552
-12702.7	-4.32284	-12573.3	-3.94455	-12637.3	-3.52246	-12576.7	-2.94893	-12578.5	-2.57987
-12724.7	-4.32338	-12596.4	-3.94651	-12659.3	-3.52628	-12599.7	-2.95262	-12600.5	-2.58256
-12747.8	-4.32577	-12618.4	-3.94832	-12682.3	-3.53086	-12620.6	-2.95821	-12623.5	-2.58606
-12769.7	-4.32841	-12640.4	-3.94994	-12704.3	-3.53516	-12642.6	-2.96203	-12644.4	-2.59086
-12791.7	-4.32833	-12662.4	-3.95062	-12726.3	-3.53807	-12664.6	-2.96743	-12666.4	-2.59536
-12814.8	-4.32813	-12684.4	-3.95416	-12748.3	-3.53992	-12686.6	-2.96877	-12688.5	-2.59785
-12836.7	-4.32785	-12707.4	-3.95728	-12771.4	-3.54197	-12708.5	-2.9721	-12711.5	-2.60026
-12858.7	-4.32858	-12728.4	-3.95881	-12793.4	-3.54597	-12730.5	-2.97797	-12733.5	-2.60311
-12880.7	-4.33489	-12750.3	-3.96037	-12815.3	-3.55142	-12752.5	-2.98322	-12755.5	-2.60833
-12902.7	-4.33552	-12773.4	-3.96228	-12837.3	-3.55491	-12775.6	-2.98643	-12777.5	-2.6116
-12924.9	-4.33333	-12795.3	-3.96394	-12859.3	-3.55557	-12797.6	-2.99004	-12799.5	-2.61584
-12947.2	-4.3327	-12817.3	-3.96708	-12881.3	-3.55783	-12820.6	-2.99532	-12821.4	-2.61877
-12970.3	-4.33682	-12839.3	-3.97047	-12903.3	-3.5621	-12842.6	-2.99889	-12844.5	-2.62014
-12992.3	-4.3365	-12861.3	-3.97126	-12927.8	-3.56619	-12864.6	-3.00309	-12866.5	-2.62599
-13014.3	-4.34067	-12884.4	-3.97091	-12948.8	-3.56998	-12886.6	-3.00817	-12888.5	-2.62984
-13036.3	-4.34	-12906.6	-3.97494	-12970.8	-3.57251	-12908.8	-3.01039	-12910.7	-2.63284
-13059.3	-4.34067	-12928.8	-3.97666	-12992.8	-3.57484	-12931.1	-3.01705	-12934	-2.63538
-13081.3	-4.34091	-12950.8	-3.97762	-13014.7	-3.57965	-12953	-3.02118	-12956	-2.63973
-13104.4	-4.34319	-12972.8	-3.98256	-13037.8	-3.58128	-12975	-3.02491	-12978	-2.64191
-13125.3	-4.34428	-12994.8	-3.98303	-13059.7	-3.58355	-12997	-3.02846	-13000	-2.64619
-13147.2	-4.34354	-13016.7	-3.98652	-13081.7	-3.58806	-13020	-3.03442	-13022	-2.64758
-13169.2	-4.34712	-13038.7	-3.98736	-13103.7	-3.5919	-13040.8	-3.03949	-13045	-2.65302
-13191.2	-4.34533	-13061.8	-3.98737	-13125.7	-3.59701	-13062.8	-3.04238	-13065.9	-2.65773
-13213.2	-4.34872	-13084.9	-3.98828	-13148.8	-3.59638	-13084.9	-3.04641	-13089	-2.66174
-13236.3	-4.34727	-13106.8	-3.99359	-13170.7	-3.59773	-13108	-3.05146	-13111	-2.66323
-13258.2	-4.34798	-13128.9	-3.99566	-13192.7	-3.60171	-13131.1	-3.0552	-13133	-2.66583
-13280.2	-4.34859	-13150.8	-4.0006	-13213.6	-3.60624	-13153.1	-3.06104	-13156	-2.66964
-13303.3	-4.35384	-13172.8	-3.9997	-13236.7	-3.60923	-13175	-3.06689	-13176.9	-2.67505
-13324.1	-4.35119	-13195.9	-3.99866	-13257.5	-3.61135	-13197.1	-3.06904	-13198.9	-2.6777
-13346.2	-4.3511	-13217.8	-4.00217	-13280.6	-3.61255	-13219	-3.07354	-13220.9	-2.68106
-13368.2	-4.35193	-13238.7	-4.00401	-13303.7	-3.61427	-13242.1	-3.07695	-13244	-2.68186
-13391.5	-4.35695	-13261.8	-4.00885	-13324.6	-3.62026	-13263	-3.08368	-13264.9	-2.68607
-13414.6	-4.3591	-13282.6	-4.00891	-13347.7	-3.62215	-13286	-3.08749	-13289.1	-2.69194
-13436.6	-4.35935	-13305.8	-4.00804	-13369.8	-3.6264	-13306.9	-3.09187	-13310	-2.69575
-13457.5	-4.3562	-13327.7	-4.01221	-13391.9	-3.62675	-13330	-3.09601	-13332	-2.69754
-13479.5	-4.35641	-13349.7	-4.01393	-13413.9	-3.63084	-13352	-3.10185	-13355	-2.69947
-13501.4	-4.35951	-13373	-4.01574	-13435.9	-3.63247	-13374.1	-3.10649	-13377.2	-2.70271
-13524.5	-4.36089	-13395.1	-4.0188	-13457.9	-3.63504	-13396.3	-3.10982	-13399.4	-2.7084
-13546.5	-4.36223	-13417.1	-4.02083	-13481	-3.63858	-13419.4	-3.11538	-13421.3	-2.71073
-13568.5	-4.36227	-13440.2	-4.02153	-13502.9	-3.64131	-13441.3	-3.12021	-13443.3	-2.71391
-13590.5	-4.36456	-13461.1	-4.02345	-13524.9	-3.64421	-13463.3	-3.12493	-13465.3	-2.71638
-13612.5	-4.36273	-13483	-4.02513	-13546.9	-3.64697	-13485.3	-3.12763	-13488.4	-2.72058
-13634.4	-4.36444	-13505	-4.02563	-13570	-3.64709	-13508.4	-3.13243	-13509.2	-2.72407
-13657.5	-4.36565	-13527	-4.03008	-13592	-3.64908	-13531.4	-3.13628	-13532.3	-2.72705
-13679.4	-4.36807	-13549	-4.03218	-13613.9	-3.65377	-13552.3	-3.14263	-13554.3	-2.72873
-13701.3	-4.36798	-13572	-4.03512	-13635.9	-3.65792	-13574.3	-3.14632	-13576.2	-2.7331
-13723.3	-4.37077	-13594	-4.03273	-13659	-3.65981	-13596.3	-3.15032	-13598.3	-2.73925
-13745.2	-4.3705	-13616	-4.03593	-13680.9	-3.66142	-13618.3	-3.15318	-13621.3	-2.74109
-13767.2	-4.36889	-13639.1	-4.03794	-13701.9	-3.6633	-13640.2	-3.15812	-13643.3	-2.74329
-13789.2	-4.37125	-13661	-4.04172	-13723.8	-3.66546	-13663.3	-3.1637	-13665.3	-2.74452
-13812.3	-4.37664	-13683	-4.04305	-13746.9	-3.66904	-13685.3	-3.17034	-13687.3	-2.74995
-13835.3	-4.37456	-13705	-4.04233	-13768.9	-3.6731	-13706.2	-3.1721	-13709.3	-2.75291
-13857.2	-4.37409	-13727	-4.04345	-13790.9	-3.67279	-13729.2	-3.17469	-13731.2	-2.75712
-13878.1	-4.37319	-13749	-4.04653	-13812.8	-3.67466	-13751.2	-3.17899	-13753.2	-2.75872
-13900	-4.37509	-13770.9	-4.04742	-13834.7	-3.67692	-13773.2	-3.18459	-13775.2	-2.76096
-13923.2	-4.37688	-13792.9	-4.04927	-13857.7	-3.68137	-13795.2	-3.18809	-13797.1	-2.76589
-13945.3	-4.37948	-13814.9	-4.05033	-13878.6	-3.68248	-13817.1	-3.19277	-13820.3	-2.77111
-13967.2	-4.37558	-13837.9	-4.05378	-13901.7	-3.68558	-13840.2	-3.19784	-13842.1	-2.77245
-13989.2	-4.37787	-13859.8	-4.05405	-13923.7	-3.68827	-13862.1	-3.2008	-13865.2	-2.77554
-14011.2	-4.37975	-13881.8	-4.05518	-13945.6	-3.69052	-13884.1	-3.20537	-13888.2	-2.77822
-14034.3	-4.38043	-13904.9	-4.05799	-13967.6	-3.69165	-13907.1	-3.20892	-13908	-2.78237
-14056.3	-4.38157	-13926.9	-4.05988	-13989.6	-3.69447	-13929.1	-3.21315	-13931.1	-2.78413
-14077.2	-4.38458	-13948.9	-4.06038	-14011.6	-3.69589	-13951.1	-3.21634	-13953	-2.78769
-14100.2	-4.3823	-13970.8	-4.06455	-14034.7	-3.698	-13973	-3.22278	-13975	-2.79091
-14123.3	-4.38246	-13992.8	-4.06402	-14056.6	-3.70298	-13995	-3.22576	-13997.1	-2.79482
-14144.2	-4.38321	-14015.8	-4.06443	-14078.6	-3.70403	-14017	-3.23016	-14019	-2.7994
-14167.3	-4.38406	-14037.8	-4.06878	-14101.7	-3.70614	-14039	-3.23438	-14041	-2.80109
-14189.3	-4.38639	-14059.8	-4.0699	-14123.6	-3.70698	-14061	-3.2403	-14064.1	-2.8031
-14211.2	-4.38575	-14080.6	-4.07257	-14145.6	-3.70988	-14082.9	-3.2423	-14086.1	-2.80674
-14233.1	-4.38993	-14103.8	-4.07398	-14167.7	-3.71514	-14104.9	-3.24793	-14106.9	-2.81262
-14255	-4.38766	-14125.7	-4.07262	-14189.6	-3.71716	-14126.9	-3.24923	-14130	-2.81388
-14278.1	-4.38925	-14147.7	-4.07424	-14211.6	-3.71681	-14150	-3.25278	-14152.1	-2.81806
-14299.2	-4.38854	-14170.8	-4.07869	-14233.6	-3.71849	-14172	-3.25841	-14175.1	-2.8186
-14322.4	-4.39142	-14191.7	-4.08106	-14255.6	-3.72132	-14193.9	-3.26214	-14197.1	-2.82149
-14345.5	-4.39218	-14214.7	-4.08038	-14278.7	-3.72475	-14217	-3.26661	-14219.1	-2.82772
-14367.5	-4.39567	-14236.7	-4.08156	-14300.8	-3.72685	-14239	-3.26986	-14241	-2.83012
-14388.4	-4.39174	-14258.7	-4.08201	-14323	-3.72844	-14261	-3.27148	-14264.1	-2.83156
-14410.4	-4.39133	-14280.7	-4.08382	-14345	-3.73209	-14283	-3.27617	-14285	-2.83521
-14433.6	-4.39476	-14302.8	-4.08734	-14366.9	-3.73277	-14306.2	-3.28016	-14308.2	-2.83673
-14454.5	-4.39737	-14326.1	-4.09039	-14388.9	-3.73643	-14327.2	-3.28422	-14331.5	-2.84189
-14477.5	-4.3969	-14349.2	-4.08932	-14412	-3.73806	-14350.4	-3.28743	-14352.4	-2.84399
-14500.6	-4.3961	-14370	-4.09261	-14433.9	-3.73955	-14372.3	-3.29143	-14374.3	-2.84627
-14521.5	-4.39654	-14392	-4.09421	-14455.9	-3.74184	-14394.4	-3.29511	-14396.4	-2.85088
-14543.4	-4.39632	-14414	-4.0943	-14477.9	-3.74517	-14415.2	-3.2977	-14419.5	-2.85145
-14565.4	-4.3988	-14436	-4.09466	-14499.9	-3.74681	-14438.3	-3.29998	-14441.4	-2.85861
-14588.5	-4.39949	-14459.1	-4.0972	-14522.9	-3.74798	-14460.2	-3.30496	-14463.4	-2.85993
-14610.5	-4.4005	-14481	-4.10129	-14543.8	-3.75066	-14483.3	-3.30718	-14485.3	-2.86279
-14632.5	-4.40074	-14504.2	-4.10083	-14565.8	-3.7535	-14505.3	-3.31326	-14507.3	-2.86672
-14654.5	-4.40335	-14525	-4.10114	-14588.9	-3.75639	-14527.3	-3.31491	-14529.3	-2.87028
-14676.4	-4.40065	-14546.9	-4.10295	-14610.9	-3.75876	-14549.3	-3.31766	-14551.3	-2.87243
-14698.4	-4.40152	-14569	-4.10405	-14632.8	-3.76001	-14571.2	-3.32227	-14573.3	-2.87502
-14721.5	-4.40241	-14590.9	-4.10613	-14654.8	-3.76123	-14593.3	-3.32666	-14596.4	-2.87726
-14743.5	-4.4055	-14612.9	-4.11017	-14677.8	-3.76453	-14615.2	-3.32979	-14618.4	-2.88155
-14765.5	-4.40511	-14635.9	-4.11086	-14699.8	-3.76766	-14637.2	-3.33274	-14639.2	-2.88558
-14787.5	-4.40735	-14657.9	-4.10962	-14721.8	-3.76934	-14660.2	-3.33437	-14662.3	-2.88997
-14810.6	-4.40181	-14679.9	-4.11318	-14743.8	-3.77161	-14681.1	-3.34006	-14684.3	-2.89001
-14832.5	-4.40592	-14701.9	-4.11432	-14765.8	-3.7715	-14704.2	-3.34361	-14707.4	-2.89245
-14853.4	-4.40609	-14725	-4.11445	-14788.9	-3.77534	-14726.2	-3.34721	-14729.4	-2.89581
-14875.5	-4.41088	-14747	-4.11763	-14810.9	-3.77729	-14748.2	-3.34951	-14751.3	-2.90103
-14898.6	-4.40712	-14769	-4.1178	-14831.8	-3.7793	-14771.3	-3.3518	-14773.3	-2.90278
-14920.5	-4.40884	-14791	-4.11964	-14854.9	-3.77968	-14793.3	-3.35504	-14795.4	-2.90608
-14942.5	-4.4092	-14813	-4.11897	-14876.9	-3.78544	-14815.3	-3.35808	-14818.4	-2.90758
-14964.5	-4.41112	-14834.9	-4.1221	-14898.9	-3.78624	-14837.3	-3.36198	-14840.5	-2.91114
-14986.6	-4.41176	-14856.9	-4.12361	-14920.9	-3.78757	-14860.4	-3.36485	-14862.4	-2.91316
-15009.6	-4.41346	-14879	-4.12491	-14942.9	-3.78821	-14881.2	-3.36854	-14884.4	-2.91719
-15031.6	-4.41237	-14900.9	-4.12465	-14965.9	-3.79285	-14903.2	-3.37378	-14906.4	-2.91806
-15053.6	-4.41312	-14924	-4.12936	-14987.9	-3.79559	-14926.3	-3.37444	-14928.4	-2.92335
-15075.6	-4.41428	-14946	-4.12714	-15010	-3.79666	-14947.2	-3.37637	-14950.4	-2.92837
-15097.6	-4.41408	-14968	-4.12925	-15032	-3.79813	-14970.3	-3.38176	-14973.5	-2.93013
-15120.7	-4.41359	-14991.1	-4.13192	-15055	-3.79753	-14992.3	-3.38581	-14995.5	-2.93066
-15141.6	-4.41543	-15014.2	-4.13438	-15075.9	-3.80104	-15014.4	-3.38989	-15017.5	-2.93533
-15163.6	-4.41925	-15035.1	-4.13868	-15097.9	-3.8053	-15037.5	-3.39	-15039.5	-2.93894
-15185.6	-4.41562	-15057.1	-4.1364	-15119.9	-3.80905	-15059.5	-3.39333	-15061.5	-2.94194
-15207.6	-4.41555	-15079.1	-4.13551	-15143	-3.80749	-15081.4	-3.39721	-15083.5	-2.94495
-15231.8	-4.41798	-15101.1	-4.1393	-15165	-3.80931	-15103.4	-3.40144	-15105.5	-2.94594
-15254.9	-4.42058	-15123.1	-4.14157	-15186.9	-3.81035	-15125.4	-3.4044	-15127.5	-2.94834
-15276.9	-4.42083	-15145.1	-4.14112	-15208.8	-3.8127	-15147.4	-3.4063	-15149.5	-2.95247
-15297.8	-4.42107	-15168.2	-4.14334	-15231.9	-3.81595	-15169.4	-3.40817	-15172.6	-2.95709
-15319.8	-4.41919	-15189.1	-4.14514	-15253.9	-3.81797	-15191.4	-3.41314	-15194.5	-2.95773
-15341.8	-4.41968	-15212.2	-4.14549	-15275.9	-3.81944	-15213.4	-3.41633	-15216.6	-2.96073
-15363.8	-4.41981	-15234.1	-4.14656	-15298	-3.82248	-15236.5	-3.41886	-15239.7	-2.96257
-15385.8	-4.42506	-15256	-4.14818	-15320.1	-3.82206	-15258.5	-3.4223	-15261.7	-2.9672
-15407.7	-4.4225	-15279.1	-4.1498	-15342.1	-3.82392	-15280.5	-3.4245	-15284.8	-2.96757
-15430.9	-4.42417	-15302.3	-4.1503	-15365.2	-3.82614	-15302.5	-3.42758	-15305.7	-2.97286
-15452.9	-4.42394	-15323.2	-4.15415	-15387.1	-3.82894	-15325.6	-3.43016	-15327.6	-2.97434
-15476	-4.42186	-15345.2	-4.15148	-15409.1	-3.83201	-15347.6	-3.43414	-15349.6	-2.97845
-15496.9	-4.4242	-15367.2	-4.15269	-15432.2	-3.83341	-15370.7	-3.43561	-15372.8	-2.98117
-15519.9	-4.42552	-15389.2	-4.15429	-15454.1	-3.83298	-15392.7	-3.43838	-15394.8	-2.982
-15540.9	-4.42553	-15411.2	-4.15845	-15476.1	-3.83447	-15414.6	-3.44332	-15416.7	-2.987
-15564	-4.4273	-15434.2	-4.15888	-15497	-3.83917	-15437.7	-3.44446	-15438.7	-2.98922
-15585.9	-4.4283	-15455.2	-4.16016	-15520.1	-3.84218	-15458.6	-3.4462	-15460.8	-2.99253
-15607.9	-4.42762	-15477.2	-4.16146	-15542.2	-3.84373	-15479.6	-3.45054	-15482.8	-2.99572
-15629.9	-4.42745	-15500.3	-4.16052	-15564.2	-3.84274	-15502.6	-3.45511	-15504.8	-2.99633
-15651.9	-4.42684	-15522.2	-4.16268	-15586.2	-3.84399	-15524.5	-3.45816	-15526.7	-2.99876
-15673.7	-4.43028	-15544.2	-4.16814	-15609.3	-3.84811	-15546.5	-3.46012	-15549.8	-3.00215
-15695.4	-4.43034	-15567.3	-4.16639	-15631.3	-3.85047	-15569.6	-3.46274	-15571.8	-3.00625
-15718.5	-4.43116	-15589.3	-4.16643	-15653.3	-3.85138	-15590.5	-3.46284	-15593.8	-3.00862
-15740.4	-4.42848	-15611.3	-4.1685	-15675	-3.85294	-15613.6	-3.46934	-15615.8	-3.01141
-15763.5	-4.43087	-15633.3	-4.16828	-15696.7	-3.85534	-15635.6	-3.47199	-15637.8	-3.01142
-15785.5	-4.4312	-15655.3	-4.17127	-15719.9	-3.85658	-15657.5	-3.47526	-15660.9	-3.01687
-15807.5	-4.43622	-15678.1	-4.17147	-15741.8	-3.85819	-15679.3	-3.47665	-15682.7	-3.01865
-15829.5	-4.43156	-15699.8	-4.17423	-15762.7	-3.85895	-15702.1	-3.47926	-15704.4	-3.02254
-15851.5	-4.43152	-15721.9	-4.17427	-15785.8	-3.86192	-15724.2	-3.48284	-15726.3	-3.02487
-15873.5	-4.43338	-15743.8	-4.17743	-15807.8	-3.86492	-15746.2	-3.4858	-15748.3	-3.02712
-15895.5	-4.43552	-15765.8	-4.17635	-15829.8	-3.86681	-15767.1	-3.48876	-15770.3	-3.02981
-15917.5	-4.434	-15787.8	-4.17504	-15851.8	-3.86742	-15789.1	-3.48965	-15793.4	-3.03089
-15939.5	-4.43637	-15809.8	-4.17881	-15873.7	-3.86737	-15812.2	-3.4948	-15815.5	-3.03404
-15961.4	-4.4366	-15831.8	-4.18149	-15895.8	-3.87238	-15835.3	-3.49641	-15837.5	-3.03678
-15983.3	-4.43761	-15854.9	-4.18277	-15918.9	-3.87352	-15857.3	-3.4981	-15859.4	-3.04066
-16006.4	-4.43566	-15876.8	-4.18303	-15940.9	-3.87583	-15879.3	-3.50116	-15881.4	-3.04483
-16028.5	-4.4373	-15898.8	-4.18237	-15962.8	-3.87477	-15901.3	-3.50522	-15903.4	-3.04539
-16051.6	-4.43567	-15920.9	-4.18366	-15984.8	-3.87671	-15923.3	-3.50831	-15925.4	-3.04671
-16072.6	-4.43767	-15942.9	-4.18949	-16006.8	-3.87825	-15945.3	-3.50902	-15947.4	-3.05097
-16095.6	-4.441	-15966	-4.18861	-16028.8	-3.88147	-15967.3	-3.51217	-15969.4	-3.05303
-16117.6	-4.44179	-15988	-4.18957	-16051.9	-3.88574	-15990.4	-3.51393	-15991.3	-3.05794
-16139.6	-4.4395	-16010	-4.18975	-16073.9	-3.88479	-16011.3	-3.517	-16014.3	-3.05852
-16161.7	-4.43865	-16033.1	-4.1902	-16095.9	-3.88498	-16034.4	-3.5226	-16037.4	-3.06054
-16183.6	-4.44114	-16053.9	-4.19293	-16117.9	-3.88769	-16056.3	-3.52321	-16059.4	-3.06168
-16206.8	-4.44223	-16077	-4.19266	-16139.9	-3.89098	-16079.4	-3.52397	-16081.4	-3.06714
-16228.7	-4.44369	-16097.9	-4.19485	-16161.9	-3.89153	-16100.3	-3.52495	-16103.3	-3.06881
-16250.7	-4.44124	-16121	-4.19525	-16183.9	-3.89471	-16123.4	-3.52941	-16125.4	-3.07311
-16272.7	-4.44197	-16143	-4.19816	-16205.9	-3.89461	-16145.4	-3.53356	-16147.5	-3.07268
-16294.7	-4.44378	-16165	-4.1983	-16229	-3.89699	-16167.5	-3.53495	-16169.6	-3.07709
-16317.8	-4.44593	-16187	-4.19777	-16251	-3.90012	-16189.4	-3.53726	-16192.7	-3.07884
-16339.7	-4.44453	-16209	-4.19816	-16274	-3.90096	-16211.4	-3.53913	-16213.6	-3.08213
-16361.8	-4.44514	-16233.2	-4.20004	-16296	-3.90117	-16233.5	-3.54287	-16236.7	-3.0843
-16383.8	-4.44386	-16254.1	-4.20053	-16318	-3.90318	-16256.5	-3.5437	-16258.7	-3.08663
-16405.8	-4.44608	-16275	-4.20282	-16340	-3.90716	-16277.4	-3.54754	-16280.6	-3.09068
-16427.8	-4.44633	-16298.1	-4.20358	-16362	-3.90533	-16301.6	-3.55018	-16303.8	-3.09291
-16449.8	-4.44562	-16320	-4.20521	-16384	-3.90837	-16322.5	-3.55187	-16324.7	-3.09356
-16471.8	-4.44754	-16343.1	-4.20615	-16406	-3.90963	-16344.5	-3.55561	-16347.7	-3.09577
-16493.7	-4.44878	-16364	-4.20935	-16429.1	-3.91301	-16367.6	-3.55589	-16369.7	-3.09974
-16515.7	-4.44895	-16387.1	-4.21084	-16451.1	-3.91414	-16388.5	-3.55796	-16391.7	-3.10363
-16538.9	-4.4464	-16409.1	-4.21233	-16473.1	-3.91592	-16410.5	-3.5612	-16413.8	-3.10633
-16560.8	-4.44832	-16431.1	-4.20979	-16495.1	-3.91646	-16433.6	-3.56558	-16435.8	-3.10731
-16582.8	-4.44884	-16453.1	-4.21212	-16517	-3.9161	-16455.6	-3.56752	-16457.7	-3.10977
-16606	-4.45056	-16476.2	-4.21348	-16539.1	-3.92071	-16477.6	-3.569	-16480.8	-3.11165
-16628.1	-4.45098	-16498.2	-4.21496	-16562.1	-3.92367	-16499.6	-3.56902	-16501.7	-3.11675
-16650.1	-4.4515	-16519.1	-4.21591	-16585.2	-3.92332	-16521.6	-3.57259	-16525.9	-3.11905
-16672.1	-4.44975	-16542.2	-4.21696	-16606.2	-3.92416	-16543.6	-3.57671	-16546.8	-3.12042
-16694	-4.44976	-16564.2	-4.21667	-16628.3	-3.925	-16566.6	-3.579	-16568.8	-3.12016
-16717.1	-4.45284	-16586.2	-4.21648	-16650.3	-3.92777	-16588.6	-3.5794	-16590.8	-3.12451
-16739.1	-4.4555	-16609.4	-4.22048	-16672.3	-3.92901	-16610.7	-3.58016	-16612.9	-3.12717
-16761.1	-4.45227	-16631.5	-4.22053	-16694.3	-3.93105	-16633.9	-3.58458	-16636.1	-3.12996
-16782	-4.45507	-16652.4	-4.22055	-16717.3	-3.93324	-16654.7	-3.58786	-16658	-3.13245
-16805.1	-4.4541	-16675.4	-4.22506	-16738.2	-3.93391	-16677.9	-3.58898	-16680	-3.13545
-16827.1	-4.45495	-16697.4	-4.22491	-16761.3	-3.93511	-16699.8	-3.59163	-16702	-3.13743
-16850.2	-4.45552	-16719.4	-4.22352	-16784.4	-3.93739	-16721.8	-3.59291	-16725.1	-3.14015
-16871.1	-4.45519	-16741.4	-4.22534	-16806.4	-3.93509	-16743.8	-3.59568	-16747.1	-3.1414
-16894.2	-4.45667	-16763.3	-4.22755	-16828.4	-3.94201	-16767	-3.59726	-16769.1	-3.14426
-16916.2	-4.45732	-16786.4	-4.22906	-16850.4	-3.94341	-16788.9	-3.60007	-16791.1	-3.14731
-16938.2	-4.45885	-16808.4	-4.22861	-16874.6	-3.94423	-16810.9	-3.6025	-16813.1	-3.15113
-16960.1	-4.45811	-16830.3	-4.22947	-16894.4	-3.94451	-16831.8	-3.60635	-16835.1	-3.15306
-16982.1	-4.45614	-16852.3	-4.22703	-16916.4	-3.9454	-16854.9	-3.609	-16858.2	-3.15328
-17004.1	-4.45968	-16874.3	-4.2324	-16938.4	-3.9491	-16878	-3.6087	-16880.2	-3.15526
-17027.2	-4.46176	-16897.4	-4.23425	-16960.4	-3.95133	-16898.8	-3.61003	-16902.2	-3.16035
-17048.1	-4.45921	-16919.3	-4.2336	-16983.4	-3.95204	-16920.9	-3.61274	-16924.2	-3.16317
-17071.3	-4.45905	-16941.3	-4.23298	-17005.4	-3.95132	-16944	-3.6174	-16946.2	-3.1653
-17093.3	-4.45736	-16963.4	-4.23602	-17027.4	-3.95177	-16966	-3.61853	-16968.2	-3.16674
-17115.3	-4.45931	-16985.5	-4.2368	-17049.4	-3.95556	-16987.9	-3.6175	-16990.2	-3.16655
-17138.3	-4.46169	-17007.5	-4.23812	-17072.6	-3.95663	-17009.9	-3.62098	-17012.1	-3.1725
-17160.3	-4.46448	-17030.5	-4.23869	-17093.5	-3.95941	-17031.9	-3.62343	-17035.2	-3.17147
-17182.3	-4.46183	-17052.5	-4.23975	-17116.6	-3.95933	-17053.9	-3.62619	-17057.2	-3.17814
-17204.3	-4.46092	-17074.5	-4.2406	-17138.6	-3.96228	-17075.9	-3.62876	-17079.3	-3.17802
-17226.3	-4.4604	-17096.5	-4.24431	-17160.6	-3.96346	-17098	-3.62993	-17101.3	-3.18181
-17248.3	-4.46399	-17118.5	-4.24277	-17182.5	-3.96489	-17120	-3.63241	-17123.3	-3.18211
-17270.3	-4.46371	-17140.5	-4.24244	-17204.5	-3.96451	-17144.1	-3.63423	-17146.4	-3.18487
-17293.4	-4.46426	-17163.6	-4.24355	-17226.6	-3.96799	-17165.1	-3.63932	-17168.4	-3.18692
-17315.4	-4.46418	-17185.6	-4.24754	-17248.5	-3.96974	-17187.1	-3.63832	-17190.3	-3.18987
-17337.4	-4.4662	-17207.6	-4.24893	-17270.5	-3.97255	-17210.1	-3.64082	-17212.3	-3.19255
-17359.4	-4.46361	-17229.6	-4.24787	-17293.6	-3.97307	-17232.1	-3.64248	-17235.4	-3.1953
-17381.4	-4.46502	-17251.6	-4.24662	-17315.6	-3.97256	-17255.2	-3.645	-17256.3	-3.19683
-17403.4	-4.46522	-17273.6	-4.24738	-17337.6	-3.97349	-17276.1	-3.64758	-17278.3	-3.19861
-17426.5	-4.46544	-17295.6	-4.25	-17360.7	-3.97718	-17298.1	-3.64921	-17301.4	-3.19994
-17448.5	-4.46983	-17318.7	-4.25435	-17381.6	-3.97962	-17320.1	-3.65123	-17322.3	-3.20552
-17470.5	-4.46787	-17340.7	-4.2532	-17404.7	-3.98015	-17342.1	-3.6542	-17345.5	-3.20877
-17492.4	-4.46792	-17362.7	-4.25139	-17426.5	-3.97967	-17365.2	-3.65596	-17367.4	-3.20762
-17514.5	-4.46724	-17384.7	-4.25449	-17448.4	-3.98116	-17386.1	-3.65672	-17389.4	-3.21094
-17536.2	-4.46821	-17406.7	-4.25437	-17471.6	-3.98545	-17409.1	-3.65753	-17412.5	-3.21187
-17557.9	-4.46838	-17429.8	-4.2561	-17493.7	-3.98521	-17431.1	-3.6604	-17433.4	-3.21693
-17579.9	-4.47199	-17450.6	-4.25704	-17515.7	-3.98803	-17453.1	-3.66505	-17456.5	-3.22049
-17603	-4.46823	-17473.7	-4.25852	-17537.2	-3.9874	-17475.1	-3.66623	-17478.5	-3.2203
-17625	-4.46803	-17495.7	-4.2606	-17559.2	-3.98936	-17498.2	-3.66616	-17500.5	-3.22067
-17648.1	-4.47056	-17517.4	-4.26006	-17581.1	-3.9913	-17519.9	-3.66738	-17522.2	-3.22442
-17669	-4.47203	-17539.2	-4.25957	-17603.1	-3.9924	-17541.7	-3.67002	-17545.1	-3.22648
-17692.1	-4.47062	-17561.2	-4.26016	-17625.1	-3.99377	-17564.8	-3.67404	-17566	-3.23011
-17714	-4.47214	-17584.2	-4.26132	-17648.2	-3.99435	-17585.7	-3.67747	-17589.1	-3.23105
-17736	-4.47026	-17606.2	-4.26641	-17670.2	-3.99616	-17607.7	-3.67597	-17611	-3.23494
-17758	-4.47226	-17628.2	-4.2641	-17692.2	-3.99812	-17629.7	-3.67834	-17633	-3.23486
-17781.2	-4.47079	-17650.2	-4.26547	-17714.1	-3.99819	-17652.8	-3.67927	-17655	-3.23874
-17802.1	-4.47329	-17673.3	-4.26458	-17736.1	-3.99751	-17674.8	-3.68549	-17677	-3.2402
-17824.1	-4.47125	-17694.2	-4.26578	-17758.2	-4.00136	-17697.8	-3.68447	-17700.1	-3.24318
-17847.1	-4.47362	-17716.2	-4.26864	-17781.3	-4.00525	-17718.7	-3.68742	-17722.1	-3.24419
-17869.1	-4.4767	-17739.3	-4.26992	-17803.3	-4.00692	-17740.7	-3.6882	-17744.1	-3.25011
-17891.1	-4.47228	-17761.3	-4.26919	-17825.2	-4.00606	-17763.8	-3.69046	-17766.1	-3.24862
-17912	-4.47265	-17783.3	-4.26721	-17847.3	-4.00578	-17785.9	-3.69197	-17788.1	-3.2513
-17935.1	-4.4739	-17805.3	-4.27031	-17869.3	-4.00735	-17807.8	-3.69557	-17810.1	-3.25332
-17957.1	-4.47727	-17828.4	-4.27284	-17891.2	-4.01087	-17829.8	-3.69647	-17832.1	-3.25722
-17980.2	-4.47609	-17849.3	-4.27263	-17914.3	-4.01288	-17851.8	-3.69917	-17854.1	-3.25991
-18002.3	-4.47686	-17872.3	-4.27298	-17936.3	-4.0123	-17873.8	-3.70126	-17877.2	-3.26104
-18024.3	-4.47374	-17894.3	-4.27298	-17958.3	-4.01439	-17895.8	-3.70078	-17899.2	-3.26101
-18046.3	-4.4766	-17917.4	-4.27395	-17980.3	-4.0142	-17918.9	-3.70279	-17921.2	-3.26334
-18068.3	-4.47882	-17938.3	-4.27559	-18002.3	-4.01551	-17939.8	-3.70465	-17943.1	-3.2672
-18091.3	-4.4807	-17960.3	-4.27724	-18024.3	-4.01751	-17962.9	-3.7084	-17966.2	-3.27045
-18112.2	-4.47763	-17983.3	-4.27719	-18046.3	-4.01895	-17984.9	-3.71028	-17988.3	-3.2718
-18134.2	-4.47695	-18005.3	-4.2777	-18068.3	-4.02128	-18008	-3.71013	-18010.3	-3.27344
-18157.3	-4.47766	-18027.3	-4.28027	-18091.4	-4.0234	-18030	-3.712	-18032.4	-3.27473
-18179.2	-4.4825	-18049.3	-4.28169	-18113.4	-4.02361	-18052	-3.71415	-18055.4	-3.27823
-18202.3	-4.47949	-18071.4	-4.27824	-18135.4	-4.0239	-18074	-3.71768	-18077.4	-3.27967
-18224.3	-4.48034	-18093.4	-4.27945	-18158.4	-4.02469	-18096	-3.72116	-18099.4	-3.2827
-18246.4	-4.4793	-18115.4	-4.28344	-18180.4	-4.02699	-18119.1	-3.72092	-18120.3	-3.28359
-18268.4	-4.48042	-18137.4	-4.28404	-18202.4	-4.03085	-18139.9	-3.72075	-18143.4	-3.28693
-18290.3	-4.47954	-18159.4	-4.28612	-18224.4	-4.03169	-18163.1	-3.72335	-18164.3	-3.28911
-18312.3	-4.48086	-18182.5	-4.28497	-18246.4	-4.02934	-18185	-3.72662	-18187.4	-3.28957
-18334.3	-4.48112	-18205.6	-4.2847	-18268.4	-4.03068	-18206.9	-3.72683	-18210.5	-3.29193
-18356.3	-4.48347	-18226.5	-4.28554	-18290.4	-4.03314	-18228.9	-3.73016	-18232.5	-3.29536
-18378.3	-4.48395	-18248.5	-4.28782	-18314.6	-4.03474	-18250.9	-3.73087	-18254.5	-3.30027
-18400.3	-4.48293	-18271.5	-4.28859	-18335.5	-4.03878	-18272.9	-3.732	-18276.5	-3.30164
-18423.4	-4.4808	-18293.5	-4.29012	-18357.5	-4.03819	-18295	-3.73426	-18298.5	-3.30181
-18445.4	-4.48239	-18315.5	-4.28944	-18379.5	-4.03803	-18318.1	-3.73631	-18320.5	-3.30155
-18467.3	-4.48463	-18337.5	-4.29038	-18401.5	-4.03865	-18340.1	-3.7375	-18342.4	-3.30596
-18489.3	-4.48682	-18359.5	-4.2925	-18423.4	-4.04096	-18362.1	-3.74038	-18364.4	-3.3087
-18512.4	-4.4859	-18381.5	-4.29226	-18446.5	-4.04299	-18385.1	-3.74302	-18387.5	-3.31328
-18534.4	-4.48385	-18404.5	-4.2934	-18468.5	-4.04456	-18406	-3.74506	-18408.3	-3.31019
-18556.4	-4.48364	-18426.6	-4.2955	-18490.5	-4.04594	-18428	-3.74322	-18431.4	-3.3138
-18578.3	-4.48502	-18448.5	-4.2959	-18512.4	-4.04493	-18450	-3.74815	-18453.5	-3.31614
-18600.3	-4.48826	-18472.7	-4.29646	-18535.6	-4.04777	-18473.1	-3.7514	-18475.4	-3.31947
-18622.3	-4.48653	-18493.6	-4.29626	-18556.4	-4.04885	-18494	-3.75064	-18498.6	-3.32054
-18644.3	-4.48592	-18515.6	-4.29728	-18578.4	-4.04745	-18517.1	-3.75216	-18520.5	-3.32304
-18666.3	-4.48602	-18537.5	-4.30067	-18600.4	-4.05275	-18540.1	-3.75299	-18543.6	-3.32415
-18688.3	-4.48828	-18559.5	-4.30123	-18623.5	-4.05421	-18562.1	-3.75517	-18564.5	-3.32691
-18712.5	-4.4875	-18581.5	-4.30046	-18645.5	-4.05321	-18584.1	-3.75809	-18587.6	-3.32836
-18733.4	-4.48908	-18603.5	-4.2991	-18667.5	-4.05404	-18606.1	-3.76272	-18608.5	-3.32986
-18755.4	-4.48824	-18625.5	-4.30012	-18689.5	-4.05514	-18629.2	-3.76072	-18630.5	-3.3313
-18778.5	-4.49013	-18648.6	-4.30204	-18712.6	-4.05879	-18650.1	-3.76234	-18653.5	-3.33501
-18800.4	-4.48815	-18670.6	-4.3026	-18734.6	-4.06001	-18672.1	-3.76226	-18674.4	-3.33857
-18822.4	-4.48915	-18692.6	-4.30256	-18756.5	-4.06165	-18694.1	-3.76565	-18697.5	-3.33872
-18845.5	-4.48665	-18714.5	-4.30193	-18778.5	-4.06004	-18716.1	-3.76648	-18719.5	-3.33897
-18866.4	-4.49102	-18736.6	-4.30457	-18800.5	-4.06016	-18739.2	-3.76858	-18742.6	-3.34282
-18888.4	-4.49338	-18758.5	-4.30647	-18822.5	-4.06277	-18761.2	-3.77209	-18764.6	-3.34569
-18910.5	-4.49027	-18780.5	-4.30595	-18844.5	-4.06607	-18784.3	-3.77362	-18786.6	-3.35032
-18932.5	-4.49153	-18802.5	-4.30641	-18866.5	-4.06588	-18805.1	-3.77592	-18830.6	-3.34834
-18954.5	-4.49059	-18825.6	-4.30837	-18889.6	-4.06602	-18828.2	-3.77531	-18859.1	-3.35121
-18977.6	-4.48987	-18847.6	-4.30956	-18911.6	-4.06848	-18850.2	-3.77656	-18894.3	-3.35656
-18999.6	-4.49368	-18870.6	-4.3111	-18933.7	-4.06933	-18872.2	-3.77932	-18915.2	-3.35765
-19021.6	-4.49337	-18891.5	-4.30785	-18955.7	-4.06978	-18894.2	-3.78165	-18941.6	-3.36007
-19043.5	-4.49428	-18913.6	-4.31045	-18978.8	-4.07234	-18916.2	-3.78342	-18963.7	-3.36365
-19066.6	-4.48896	-18935.7	-4.31105	-19000.7	-4.07236	-18938.3	-3.78336	-18985.7	-3.36621
-19088.6	-4.49306	-18958.7	-4.31524	-19022.7	-4.073	-18960.3	-3.78662	-19007.7	-3.36717
-19110.6	-4.49576	-18980.7	-4.31181	-19044.7	-4.07716	-18982.3	-3.78687	-19029.7	-3.36952
-19132.6	-4.49428	-19002.7	-4.31296	-19066.7	-4.07678	-19004.3	-3.78991	-19052.8	-3.37193
-19155.7	-4.49573	-19024.7	-4.31293	-19088.7	-4.07561	-19027.3	-3.79349	-19074.8	-3.37537
-19176.6	-4.49548	-19046.7	-4.31581	-19110.7	-4.0786	-19050.4	-3.79245	-19096.7	-3.37643
-19198.6	-4.49321	-19069.7	-4.31659	-19133.8	-4.08151	-19073.5	-3.79279	-19118.7	-3.37824
-19221.7	-4.49429	-19091.7	-4.31722	-19155.8	-4.08322	-19094.4	-3.79571	-19141.8	-3.37775
-19243.7	-4.49532	-19113.7	-4.31829	-19177.8	-4.08148	-19116.4	-3.79736	-19164.9	-3.38199
-19265.6	-4.49382	-19135.7	-4.31607	-19199.7	-4.08259	-19138.4	-3.7995	-19185.8	-3.38482
-19288.7	-4.49659	-19157.8	-4.32018	-19221.7	-4.08274	-19160.4	-3.79899	-19206.7	-3.38622
-19309.6	-4.49738	-19179.7	-4.32045	-19243.8	-4.08483	-19182.4	-3.80323	-19228.7	-3.38521
-19332.7	-4.49527	-19202.8	-4.32123	-19266.8	-4.08965	-19204.3	-3.80318	-19251.8	-3.38849
-19354.7	-4.49594	-19224.8	-4.32081	-19288.8	-4.08791	-19226.3	-3.80648	-19273.8	-3.39127
-19376.5	-4.49785	-19246.8	-4.32143	-19310.7	-4.08793	-19249.4	-3.80664	-19296.9	-3.39442
[truncated: 2,516 more rows]

## Sheet: Figure 2C
AC frequency / Hz	χ' 2.4 K / cm3 mol-1	χ'' 2.4 K / cm3 mol-1	χ' 2.7 K / cm3 mol-1	χ'' 2.7 K / cm3 mol-1	χ' 3.0 K / cm3 mol-1	χ'' 3.0 K / cm3 mol-1	χ' 3.5 K / cm3 mol-1	χ'' 3.5 K / cm3 mol-1	χ' 4.0 K / cm3 mol-1	χ'' 4.0 K / cm3 mol-1	χ' 4.5 K / cm3 mol-1	χ'' 4.5 K / cm3 mol-1	χ' 5.0 K / cm3 mol-1	χ'' 5.0 K / cm3 mol-1	χ' 5.5 K / cm3 mol-1	χ'' 5.5 K / cm3 mol-1	χ' 6.0 K / cm3 mol-1	χ'' 6.0 K / cm3 mol-1	χ' 6.5 K / cm3 mol-1	χ'' 6.5 K / cm3 mol-1	χ' 7.0 K / cm3 mol-1	χ'' 7.0 K / cm3 mol-1	χ' 7.5 K / cm3 mol-1	χ'' 7.5 K / cm3 mol-1	χ' 8.0 K / cm3 mol-1	χ'' 8.0 K / cm3 mol-1	χ' 8.5 K / cm3 mol-1	χ'' 8.5 K / cm3 mol-1	χ' 9.0 K / cm3 mol-1	χ'' 9.0 K / cm3 mol-1	χ' 9.5 K / cm3 mol-1	χ'' 9.5 K / cm3 mol-1	χ' 10.0 K / cm3 mol-1	χ'' 10.0 K / cm3 mol-1
1.00058	4.58837	0.16043	4.22342	0.14274	3.84274	0.12523
1.30083	4.54476	0.20786	4.15187	0.1829	3.76937	0.1602	3.51209	0.14389	3.39886	0.1387	2.95684	0.11033	2.63367	0.0917	2.38203	0.07731	2.16507	0.06353	1.8225	0.04375	1.69353	0.03577	1.56283	0.02812	1.46084	0.02253	1.36905	0.01795	1.29093	0.0147	1.23145	0.01169	1.1672	0.00989
1.70109	4.49332	0.26769	4.09271	0.23566	3.71954	0.20542	3.52625	0.1914	3.31663	0.17518	2.9017	0.14315	2.58491	0.11746	2.34227	0.09876	2.14201	0.08316	1.80729	0.05709	1.68078	0.04526	1.55407	0.03455	1.44867	0.02977	1.3584	0.0234	1.28287	0.01809	1.22314	0.01558	1.15985	0.01289
2.22108	4.43631	0.34024	4.03861	0.29995	3.67255	0.26243	3.5234	0.24711	3.24387	0.22002	2.86257	0.18253	2.54892	0.15149	2.31211	0.12768	2.12194	0.10749	1.79153	0.0734	1.65994	0.06034	1.54315	0.04861	1.44164	0.03934	1.35523	0.03155	1.27898	0.02616	1.21621	0.02187	1.15712	0.0183
2.90091	4.3846	0.42982	3.98451	0.37721	3.62142	0.33077	3.50077	0.31462	3.18665	0.27744	2.80832	0.22899	2.50897	0.19271	2.27812	0.16268	2.09714	0.1381	1.77678	0.09546	1.6484	0.07781	1.53538	0.06266	1.43561	0.05169	1.34944	0.04168	1.27374	0.03409	1.21044	0.02834	1.15276	0.02309
3.79572	4.30453	0.53351	3.92138	0.47091	3.55563	0.41247	3.46378	0.39781	3.12255	0.34462	2.75707	0.28683	2.46841	0.24089	2.24609	0.20549	2.07044	0.17551	1.756	0.12142	1.63485	0.10057	1.52333	0.08203	1.42673	0.06705	1.34285	0.05476	1.26859	0.0456	1.20324	0.03758	1.14766	0.03123
4.92219	4.19743	0.64283	3.84018	0.57115	3.47996	0.50072	3.4044	0.48666	3.04966	0.41857	2.6992	0.35094	2.42329	0.29683	2.20431	0.25296	2.03759	0.21854	1.73585	0.15311	1.61962	0.12789	1.51301	0.10476	1.41564	0.0854	1.33461	0.07086	1.26127	0.05825	1.19801	0.0484	1.14118	0.04038
6.42475	4.06846	0.76191	3.7284	0.6799	3.38354	0.59869	3.32079	0.58481	2.96469	0.5012	2.62945	0.42277	2.3663	0.36096	2.15818	0.31043	1.99821	0.2697	1.71132	0.19297	1.60062	0.16214	1.49782	0.13416	1.40575	0.1091	1.32447	0.09072	1.25385	0.07486	1.19392	0.06229	1.13692	0.05152
8.40705	3.92543	0.88369	3.60213	0.79171	3.27284	0.69983	3.22544	0.6872	2.87028	0.58867	2.55204	0.49973	2.30342	0.42986	2.10634	0.37324	1.9487	0.32547	1.68675	0.24065	1.58377	0.2047	1.48417	0.17013	1.40016	0.1406	1.31991	0.11679	1.25356	0.09747	1.19397	0.0816	1.13819	0.0687
10.9382	3.73488	0.98828	3.43095	0.88838	3.1224	0.78859	3.08698	0.77728	2.74309	0.66717	2.4451	0.57164	2.21351	0.49585	2.03027	0.43415	1.88345	0.38272	1.64365	0.29067	1.54978	0.25051	1.45869	0.21144	1.37904	0.17746	1.30688	0.14806	1.24284	0.12468	1.18545	0.10426	1.1325	0.08762
14.29395	3.50232	1.07057	3.22229	0.96581	2.94526	0.86393	2.92636	0.8571	2.59041	0.7344	2.31617	0.63444	2.103	0.55545	1.93406	0.49097	1.79891	0.43743	1.58344	0.34302	1.49883	0.30041	1.41926	0.25825	1.35008	0.22057	1.28483	0.186	1.22698	0.15726	1.17321	0.13307	1.12324	0.11245
18.60828	3.29584	1.14219	3.00772	1.02218	2.75906	0.91989	2.73724	0.91121	2.42854	0.78573	2.17557	0.68285	1.98054	0.60269	1.82537	0.53744	1.70272	0.48393	1.50912	0.3907	1.43634	0.34946	1.368	0.30637	1.31055	0.26718	1.25406	0.22893	1.20416	0.19629	1.15521	0.16714	1.11009	0.14261
24.2203	3.04209	1.16977	2.77933	1.05025	2.55347	0.94894	2.53575	0.94089	2.25273	0.81496	2.02249	0.7129	1.8447	0.63337	1.70374	0.56945	1.59288	0.51775	1.41982	0.42955	1.35723	0.39175	1.30024	0.35122	1.25396	0.31362	1.20861	0.27431	1.1679	0.23938	1.12751	0.20694	1.08859	0.17832
31.62443	2.79366	1.17149	2.55967	1.05702	2.34462	0.95302	2.33362	0.94788	2.07879	0.82604	1.8646	0.72404	1.70247	0.64692	1.57528	0.58575	1.47427	0.53661	1.31936	0.45602	1.26524	0.42287	1.21759	0.38766	1.18154	0.35459	1.14739	0.31818	1.11756	0.284	1.08681	0.25014	1.05598	0.21897
41.23997	2.52907	1.13379	2.32824	1.02998	2.14272	0.93523	2.1317	0.92965	1.9019	0.81358	1.71031	0.71746	1.56281	0.64384	1.44773	0.58637	1.35574	0.54036	1.21421	0.4677	1.16715	0.43989	1.12634	0.41127	1.09735	0.38448	1.07282	0.35435	1.05236	0.32415	1.03164	0.29188	1.01085	0.2609
53.77547	2.2963	1.08428	2.1235	0.9912	1.95239	0.9001	1.94423	0.89581	1.73922	0.78782	1.56769	0.69824	1.43241	0.62839	1.32635	0.57432	1.24256	0.53181	1.11488	0.46759	1.07002	0.44368	1.03279	0.42079	1.00798	0.40087	0.98888	0.37838	0.97558	0.35494	0.96358	0.32774	0.95265	0.30063
70.15535	2.08957	1.02631	1.93729	0.94183	1.78034	0.85547	1.77482	0.85252	1.58726	0.75055	1.43474	0.66892	1.31218	0.60403	1.21503	0.5536	1.13799	0.51427	1.01962	0.45638	0.97741	0.436	0.9419	0.41783	0.9188	0.40359	0.90259	0.38872	0.89237	0.37267	0.88608	0.35321	0.88226	0.33236
91.60999	1.9103	0.96597	1.76459	0.88317	1.62891	0.807	1.62417	0.80436	1.45083	0.70811	1.31229	0.63243	1.20074	0.57233	1.11253	0.52597	1.04171	0.4899	0.93174	0.4373	0.89141	0.41948	0.85725	0.40472	0.83395	0.39432	0.81708	0.38489	0.80785	0.37564	0.80351	0.36402	0.80313	0.35076
119.38417	1.73904	0.89562	1.613	0.82311	1.48969	0.7529	1.48399	0.74963	1.32713	0.66131	1.20323	0.59282	1.10212	0.53775	1.02025	0.49446	0.95523	0.46121	0.8527	0.41288	0.81437	0.39689	0.78073	0.38416	0.75714	0.37618	0.73893	0.36996	0.7284	0.36548	0.72306	0.36015	0.72248	0.35363
155.7516	1.57724	0.81985	1.47726	0.76216	1.35846	0.69403	1.35248	0.69039	1.2135	0.61154	1.10315	0.55027	1.01031	0.49939	0.93598	0.45977	0.87586	0.42905	0.78041	0.38463	0.744	0.36992	0.71112	0.35835	0.68707	0.35141	0.6677	0.34714	0.65508	0.34499	0.64759	0.34367	0.64514	0.34211
203.02756	1.42911	0.74379	1.34453	0.69475	1.24124	0.63574	1.23892	0.63423	1.11253	0.5626	1.01168	0.50633	0.92672	0.45975	0.85871	0.42359	0.8039	0.39571	0.71513	0.35427	0.67993	0.34021	0.64875	0.32973	0.62471	0.3233	0.60485	0.31984	0.59062	0.31867	0.58036	0.31908	0.575	0.32026
264.65109	1.30823	0.67773	1.23547	0.63595	1.13341	0.57773	1.13202	0.57679	1.01841	0.51264	0.9273	0.46187	0.85147	0.42082	0.78995	0.38798	0.73859	0.36194	0.65632	0.32365	0.62307	0.31026	0.59327	0.30028	0.56958	0.29373	0.5499	0.29053	0.53468	0.28959	0.52227	0.29047	0.51444	0.29242
345.68585	1.18909	0.60891	1.12979	0.57463	1.03561	0.52198	1.03492	0.52129	0.9333	0.46441	0.85105	0.41879	0.78245	0.38206	0.72684	0.35265	0.68004	0.32896	0.60383	0.29351	0.57205	0.28064	0.54416	0.27095	0.522	0.26463	0.50189	0.26147	0.48614	0.26019	0.47221	0.26044	0.46294	0.26252
451.06815	1.0941	0.55116	1.03446	0.51737	0.95191	0.47195	0.95035	0.47076	0.86138	0.42098	0.78334	0.37902	0.72586	0.34828	0.67307	0.32107	0.63027	0.29867	0.55752	0.26472	0.52856	0.25287	0.50173	0.24365	0.47987	0.23706	0.46096	0.23387	0.44585	0.23202	0.43188	0.23194	0.42132	0.23337
588.29065	1.03379	0.51087	0.95873	0.46926	0.88587	0.42948	0.87912	0.42567	0.80013	0.38402	0.73169	0.34687	0.67314	0.31491	0.62294	0.28912	0.58574	0.2708	0.51903	0.23981	0.49005	0.22757	0.46558	0.21852	0.44684	0.21293	0.42578	0.20809	0.41181	0.20682	0.39763	0.20629	0.3866	0.2067
767.43616	0.959	0.46037	0.89865	0.42842	0.82498	0.38974	0.82199	0.38395	0.74348	0.34684	0.67847	0.31235	0.62506	0.28213	0.58061	0.25898	0.54354	0.24305	0.4817	0.21521	0.45711	0.20246	0.43321	0.1943	0.41442	0.18973	0.3964	0.18391	0.38109	0.18319	0.36704	0.18142	0.35606	0.18171
999.04095	0.83646	0.39025	0.78949	0.36772	0.72545	0.33486	0.71692	0.32757	0.6532	0.2976	0.59222	0.26381	0.54638	0.2406	0.50773	0.22064	0.47749	0.20854	0.42494	0.18314	0.39972	0.17161	0.37958	0.16381	0.36586	0.16008	0.34651	0.15345	0.33498	0.15369	0.32252	0.1525	0.3115	0.15142
AC frequency / Hz	χ' 10.5 K / cm3 mol-1	χ'' 10.5 K / cm3 mol-1	χ' 11.0 K / cm3 mol-1	χ'' 11.0 K / cm3 mol-1	χ' 11.5 K / cm3 mol-1	χ'' 11.5 K / cm3 mol-1	χ' 12.0 K / cm3 mol-1	χ'' 12.0 K / cm3 mol-1	χ' 12.5 K / cm3 mol-1	χ'' 12.5 K / cm3 mol-1	χ' 13.0 K / cm3 mol-1	χ'' 13.0 K / cm3 mol-1	χ' 13.5 K / cm3 mol-1	χ'' 13.5 K / cm3 mol-1	χ' 14.0 K / cm3 mol-1	χ'' 14.0 K / cm3 mol-1	χ' 14.5 K / cm3 mol-1	χ'' 14.5 K / cm3 mol-1	χ' 15.0 K / cm3 mol-1	χ'' 15.0 K / cm3 mol-1	χ' 15.5 K / cm3 mol-1	χ'' 15.5 K / cm3 mol-1	χ' 16.0 K / cm3 mol-1	χ'' 16.0 K / cm3 mol-1	χ' 16.5 K / cm3 mol-1	χ'' 16.5 K / cm3 mol-1	χ' 17.0 K / cm3 mol-1	χ'' 17.0 K / cm3 mol-1	χ' 17.5 K / cm3 mol-1	χ'' 17.5 K / cm3 mol-1	χ' 18.0 K / cm3 mol-1	χ'' 18.0 K / cm3 mol-1	χ' 18.5 K / cm3 mol-1	χ'' 18.5 K / cm3 mol-1	χ' 19.0 K / cm3 mol-1	χ'' 19.0 K / cm3 mol-1	χ' 19.5 K / cm3 mol-1	χ'' 19.5 K / cm3 mol-1	χ' 20.0 K / cm3 mol-1	χ'' 20.0 K / cm3 mol-1	χ' 20.5 K / cm3 mol-1	χ'' 20.5 K / cm3 mol-1	χ' 21.0 K / cm3 mol-1	χ'' 21.0 K / cm3 mol-1	χ' 21.5 K / cm3 mol-1	χ'' 21.5 K / cm3 mol-1	χ' 22.0 K / cm3 mol-1	χ'' 22.0 K / cm3 mol-1	χ' 22.5 K / cm3 mol-1
10	1.03515	0.08495	0.97825	0.03351	0.96648	0.04049	0.90324	0.04231	0.8859	0.03286	0.81271	0.03771	0.7785	0.03018	0.77617	-0.02517	0.75248	-0.03102	0.71158	-6.97322E-6	0.67688	-0.0056	0.68969	0.02027	0.68841	0.02369	0.67426	0.01428	0.62636	0.01602	0.62224	-0.03307	0.58064	0.00431	0.54898	0.03655	0.57332	0.03244	0.52976	0.01964	0.46945	0.03105	0.49359	-0.01359	0.48952	-0.02233	0.48829	-0.01011	0.48671
12.5459	1.02125	0.06303	0.9667	0.0555	0.91587	0.06134	0.90353	0.04033	0.89739	0.03804	0.85738	0.03473	0.81075	0.02759	0.75799	0.0306	0.72452	0.02106	0.73406	-0.008	0.69536	0.04307	0.70959	0.00667	0.65595	-0.02598	0.63367	0.01338	0.63822	-0.02202	0.61294	0.00231	0.58601	0.00251	0.53548	0.01401	0.53834	0.04068	0.53712	0.02253	0.53097	0.01908	0.51067	0.02254	0.49926	-0.00345	0.4936	0.01574	0.46464
15.73998	1.03703	0.09371	0.96826	0.04669	0.91394	0.05018	0.89532	0.05835	0.87978	0.05869	0.81261	0.0333	0.828	0.05153	0.76356	0.02086	0.7399	0.02384	0.71855	0.03918	0.70607	0.02393	0.68088	0.00104	0.64929	0.02445	0.63691	0.00694	0.62205	-0.01047	0.60553	0.02653	0.5956	0.01688	0.58191	0.01104	0.55864	0.00963	0.53093	-0.00824	0.5017	0.02395	0.50665	0.01774	0.49784	0.00223	0.4861	-0.00598	0.45672
19.74697	1.02528	0.11097	0.97194	0.08616	0.93661	0.07765	0.8963	0.07	0.84631	0.06513	0.81509	0.03522	0.80064	0.01428	0.75924	0.03954	0.74661	0.01878	0.7298	0.0103	0.69007	0.01707	0.67486	0.02529	0.65806	0.01761	0.64832	0.02085	0.62521	0.01523	0.59094	0.01811	0.60218	0.00772	0.57147	0.00848	0.55433	0.0056	0.53483	0.02563	0.51267	0.00237	0.5184	0.02311	0.50822	-0.00108	0.47102	-0.00507	0.4913
24.774	1.00367	0.14352	0.9567	0.1123	0.93047	0.08555	0.89531	0.08142	0.82496	0.0717	0.83207	0.04765	0.79012	0.05352	0.77859	0.02299	0.75524	0.05421	0.73269	0.03422	0.69486	0.03154	0.67897	0.03238	0.65902	0.04325	0.64654	0.00588	0.62173	2.29903E-4	0.61711	0.01124	0.5824	0.01315	0.57561	0.00502	0.56026	0.00538	0.54577	0.01405	0.5309	-6.22918E-4	0.51289	0.00493	0.51122	0.00279	0.50047	0.00806	0.49675
31.08108	0.97881	0.16875	0.94609	0.13644	0.91807	0.1212	0.88205	0.10378	0.85587	0.0862	0.82516	0.08044	0.80625	0.06216	0.771	0.04853	0.74755	0.04385	0.71957	0.04364	0.69698	0.03851	0.67744	0.03813	0.65983	0.03518	0.643	0.02487	0.61905	0.01937	0.59398	0.01389	0.58971	0.01639	0.56995	0.01148	0.56714	0.01651	0.54581	0.01846	0.52676	0.0097	0.52187	7.89286E-4	0.51706	0.00722	0.49631	0.01482	0.48183
38.99394	0.96042	0.20577	0.92953	0.17176	0.90226	0.14605	0.87352	0.12371	0.84513	0.11458	0.81146	0.09521	0.79163	0.08076	0.76821	0.06651	0.74727	0.04998	0.7191	0.05256	0.69871	0.04142	0.69383	0.04427	0.65801	0.03529	0.6361	0.03083	0.61846	0.03192	0.60163	0.02951	0.59059	0.02045	0.56788	0.01941	0.56723	0.02025	0.54738	0.01668	0.53591	0.00882	0.51859	0.01141	0.50578	0.01474	0.50002	0.00646	0.48339
48.92078	0.91841	0.24548	0.89279	0.21127	0.87999	0.18	0.85551	0.15111	0.82868	0.13575	0.80777	0.11676	0.78424	0.10448	0.76505	0.08933	0.74152	0.07561	0.71954	0.06562	0.69656	0.05999	0.68865	0.05032	0.65643	0.04851	0.63361	0.04	0.62151	0.03138	0.59554	0.02982	0.58708	0.02004	0.57316	0.0155	0.56133	0.01582	0.54557	0.02114	0.53466	0.01146	0.52136	0.01725	0.50704	0.00935	0.49903	0.00858	0.48588
61.37488	0.87189	0.27149	0.86304	0.2429	0.84926	0.21178	0.83512	0.19121	0.80771	0.16511	0.79444	0.14065	0.77124	0.12545	0.75532	0.10697	0.73002	0.0926	0.71262	0.08696	0.6976	0.07081	0.67711	0.06077	0.65207	0.05626	0.63605	0.05489	0.62127	0.04604	0.59984	0.03668	0.59128	0.03663	0.57198	0.03071	0.56203	0.02827	0.54741	0.01976	0.53145	0.01812	0.52521	0.02088	0.50317	0.00807	0.49454	0.01427	0.4862
77	0.82008	0.30069	0.81865	0.27368	0.8095	0.24901	0.7993	0.21932	0.78243	0.19985	0.76942	0.17377	0.75734	0.15692	0.73839	0.13643	0.72125	0.1163	0.70433	0.10702	0.68865	0.09137	0.67086	0.08186	0.65207	0.07253	0.63198	0.06381	0.61547	0.05818	0.59749	0.05257	0.59082	0.04353	0.57227	0.03704	0.56157	0.03208	0.54266	0.02731	0.52968	0.02357	0.52289	0.02483	0.50841	0.02006	0.50049	0.01864	0.48444
100	0.7475	0.32833	0.74832	0.3059	0.75533	0.28383	0.74986	0.25648	0.74409	0.2378	0.73629	0.20635	0.72833	0.19024	0.71933	0.17301	0.70271	0.14927	0.69035	0.12962	0.6795	0.11797	0.65908	0.10295	0.63509	0.08931	0.62377	0.0783	0.61886	0.06681	0.59852	0.0683	0.58394	0.05636	0.56691	0.04612	0.55059	0.04579	0.5451	0.03613	0.52714	0.03543	0.51724	0.02702	0.51465	0.02001	0.50304	0.02159	0.49191
125.57968	0.67801	0.33392	0.68222	0.31328	0.68819	0.30586	0.69497	0.28205	0.68774	0.2667	0.69727	0.23978	0.69184	0.22264	0.6903	0.19849	0.6811	0.17949	0.66752	0.16016	0.65244	0.14339	0.64872	0.12763	0.64175	0.10837	0.62604	0.10353	0.60657	0.08676	0.59177	0.08021	0.57906	0.07252	0.57192	0.05959	0.55897	0.05518	0.54632	0.04393	0.53042	0.03572	0.52142	0.0371	0.50997	0.02958	0.50251	0.02895	0.48416
157.70969	0.60972	0.32936	0.61447	0.32361	0.62535	0.31018	0.63152	0.29353	0.63316	0.28423	0.63526	0.25901	0.64675	0.24675	0.64896	0.22322	0.64531	0.21139	0.64045	0.18787	0.63804	0.16951	0.62754	0.15544	0.62404	0.13437	0.61195	0.12625	0.59794	0.10456	0.58527	0.09406	0.57671	0.08489	0.56688	0.07356	0.55291	0.06284	0.546	0.05551	0.5313	0.0483	0.52079	0.04219	0.51352	0.03519	0.49959	0.03236	0.48732
198.05965	0.54891	0.31302	0.55531	0.30805	0.56168	0.30599	0.5695	0.29803	0.57308	0.2925	0.59059	0.27848	0.59618	0.26588	0.60472	0.25305	0.6072	0.2308	0.60888	0.2143	0.60479	0.19931	0.6016	0.18169	0.6022	0.16486	0.59573	0.1461	0.58525	0.13079	0.57834	0.11877	0.56525	0.103	0.56074	0.08931	0.55014	0.08073	0.54138	0.0699	0.5305	0.0626	0.51972	0.0536	0.50605	0.04604	0.50001	0.03929	0.4874
248.74138	0.49447	0.29116	0.49955	0.29394	0.50381	0.29243	0.50876	0.29106	0.51214	0.28653	0.52677	0.28202	0.54228	0.27937	0.55182	0.26939	0.55876	0.24991	0.56162	0.24012	0.56854	0.22143	0.56946	0.20306	0.57487	0.18851	0.56815	0.17146	0.56758	0.15528	0.56127	0.14034	0.55437	0.12436	0.547	0.11024	0.5415	0.10036	0.53019	0.0874	0.52297	0.07712	0.51318	0.06405	0.50414	0.05893	0.4967	0.04815	0.48739
312.38024	0.44982	0.26566	0.45062	0.27034	0.45092	0.27638	0.45691	0.27696	0.45631	0.27656	0.47073	0.27813	0.4832	0.27783	0.49298	0.26973	0.50499	0.2618	0.51135	0.25312	0.51972	0.24019	0.52769	0.22696	0.53569	0.21436	0.53642	0.19541	0.53827	0.18164	0.53864	0.1651	0.53772	0.14959	0.52936	0.13387	0.52994	0.11848	0.52123	0.10425	0.51638	0.09386	0.50882	0.08307	0.49823	0.07039	0.49179	0.06227	0.48491
392.30009	0.4125	0.24207	0.4097	0.24779	0.40764	0.25064	0.4086	0.25504	0.40792	0.25766	0.41693	0.26291	0.42642	0.26435	0.43646	0.26481	0.44916	0.25961	0.45878	0.25886	0.4696	0.25258	0.48071	0.24161	0.48759	0.23034	0.49744	0.21696	0.50266	0.20567	0.50318	0.18763	0.50999	0.1732	0.51048	0.15885	0.50969	0.14341	0.50845	0.12887	0.50404	0.11174	0.49765	0.10039	0.4917	0.08729	0.48815	0.07882	0.47998
492.65983	0.37867	0.21638	0.37164	0.22025	0.36854	0.22704	0.36975	0.23259	0.36547	0.23375	0.37384	0.24167	0.3806	0.24774	0.38558	0.24862	0.39561	0.25167	0.40533	0.25121	0.41569	0.25098	0.42762	0.24524	0.43745	0.2392	0.44781	0.23122	0.45673	0.22213	0.46622	0.20842	0.47442	0.19621	0.47997	0.18007	0.48309	0.16669	0.48505	0.15234	0.48693	0.13674	0.48234	0.12122	0.48046	0.10529	0.47779	0.09394	0.47398
618.71016	0.34994	0.19456	0.34336	0.19505	0.3382	0.20158	0.33553	0.20585	0.33236	0.20933	0.33644	0.21793	0.33754	0.22426	0.3413	0.22867	0.34821	0.23419	0.35535	0.23642	0.36425	0.23892	0.3756	0.24014	0.38594	0.23802	0.39805	0.23425	0.40981	0.22907	0.41966	0.22008	0.43211	0.2111	0.4408	0.19972	0.45038	0.18792	0.45697	0.17366	0.46203	0.1582	0.46435	0.14229	0.46579	0.12762	0.466	0.11307	0.46396
777	0.3275	0.17419	0.31852	0.17459	0.31316	0.18036	0.30858	0.18377	0.30419	0.18673	0.30461	0.19447	0.30484	0.2007	0.30557	0.2053	0.30859	0.2114	0.31402	0.21652	0.32071	0.22212	0.32891	0.22441	0.33803	0.22705	0.34851	0.22858	0.36031	0.22696	0.37123	0.22434	0.38493	0.21991	0.39769	0.21262	0.40983	0.20231	0.41995	0.19133	0.43031	0.17863	0.43669	0.16398	0.44309	0.14879	0.44695	0.13485	0.44908
1000	0.3042	0.153	0.29706	0.15295	0.28863	0.15743	0.28488	0.16064	0.27798	0.16178	0.27684	0.16888	0.2743	0.17482	0.27316	0.17899	0.27404	0.18557	0.27645	0.19092	0.27957	0.19606	0.28516	0.20173	0.28949	0.20536	0.2999	0.21178	0.30895	0.21342	0.31828	0.21568	0.33179	0.21569	0.34637	0.2142	0.36004	0.2101	0.37383	0.2045	0.38646	0.19552	0.39816	0.18465	0.41054	0.17198	0.41846	0.15793	0.4248
1258.90028	0.2854	0.13752	0.28113	0.13727	0.27097	0.13932	0.26528	0.14141	0.26225	0.14346	0.25692	0.14788	0.25202	0.15198	0.25124	0.15584	0.24979	0.16302	0.2507	0.16686	0.25032	0.17377	0.25289	0.17895	0.25729	0.18566	0.26157	0.19061	0.26998	0.19588	0.27939	0.19964	0.28673	0.20333	0.30094	0.20668	0.31389	0.20784	0.32881	0.20603	0.34296	0.20264	0.35817	0.19553	0.37286	0.18638	0.38395	0.17562	0.39623
1584.90028	0.26982	0.12152	0.26533	0.12193	0.25228	0.1212	0.2494	0.12431	0.24553	0.12625	0.23972	0.12834	0.23519	0.133	0.2325	0.13683	0.22986	0.14053	0.22874	0.14658	0.22804	0.151	0.2283	0.15581	0.2302	0.16212	0.23181	0.16755	0.23651	0.17416	0.24243	0.18072	0.25005	0.18569	0.25928	0.19039	0.27085	0.19496	0.28434	0.19839	0.29727	0.19868	0.31429	0.19823	0.33068	0.19371	0.34567	0.18731	0.36086
1995.30009	0.25591	0.10963	0.25163	0.1077	0.24161	0.10856	0.23632	0.10942	0.23137	0.11142	0.22678	0.11291	0.22178	0.11551	0.21751	0.11845	0.21428	0.12135	0.2126	0.12527	0.20997	0.13002	0.20927	0.13468	0.20924	0.14047	0.2095	0.14616	0.21154	0.15117	0.21468	0.1578	0.21892	0.16477	0.22638	0.17012	0.23475	0.17767	0.24445	0.18341	0.2566	0.18813	0.27062	0.19116	0.28765	0.192	0.30399	0.1904	0.32069
2511.90075	0.24421	0.09603	0.23897	0.09658	0.2303	0.09587	0.22425	0.09708	0.21893	0.09692	0.21435	0.09861	0.20967	0.10017	0.20516	0.10258	0.201	0.10474	0.19783	0.10755	0.19559	0.11127	0.19334	0.11555	0.19185	0.11941	0.19153	0.12488	0.19135	0.12987	0.19294	0.13605	0.1946	0.14189	0.19926	0.149	0.20426	0.156	0.21198	0.16338	0.22073	0.17028	0.23204	0.17599	0.24723	0.18121	0.26195	0.18419	0.27828
3162.30009	0.23376	0.08581	0.22909	0.08514	0.22063	0.08554	0.21416	0.08507	0.20955	0.08502	0.20457	0.08687	0.19936	0.08741	0.19499	0.08909	0.19103	0.091	0.18747	0.09279	0.18506	0.09531	0.18224	0.0984	0.17893	0.10184	0.17804	0.10666	0.17676	0.11068	0.17653	0.11609	0.17698	0.12161	0.17915	0.12798	0.18229	0.13531	0.18653	0.1428	0.19275	0.14986	0.2014	0.15795	0.21207	0.16552	0.22435	0.17158	0.23929
3981.09972	0.22435	0.07671	0.21953	0.07602	0.21109	0.0757	0.20601	0.07555	0.20086	0.07576	0.19582	0.0757	0.19085	0.07684	0.18665	0.07733	0.18264	0.07861	0.17862	0.08032	0.17597	0.08199	0.17246	0.08434	0.16989	0.08778	0.16746	0.09091	0.16547	0.09485	0.16401	0.09887	0.16313	0.10371	0.16385	0.10908	0.16541	0.11507	0.16801	0.12229	0.17114	0.12961	0.17669	0.13748	0.18446	0.1457	0.19361	0.15385	0.2052
5011.89935	0.21634	0.06847	0.21075	0.06758	0.20349	0.06704	0.19763	0.06678	0.19308	0.06639	0.18829	0.06654	0.18374	0.06708	0.17938	0.06769	0.17529	0.06838	0.17143	0.06928	0.16821	0.07085	0.16497	0.07271	0.1618	0.0746	0.15886	0.07722	0.157	0.08002	0.15516	0.08351	0.1531	0.08703	0.153	0.09192	0.15218	0.09681	0.15334	0.1034	0.15476	0.10974	0.15809	0.11743	0.16248	0.12528	0.16899	0.13416	0.17727
6309.59972	0.20816	0.06075	0.20323	0.06009	0.19611	0.05887	0.19053	0.05846	0.18591	0.05834	0.18114	0.05858	0.17743	0.05849	0.17275	0.05869	0.16918	0.05933	0.16483	0.05987	0.16225	0.06031	0.15854	0.06187	0.15521	0.06341	0.15238	0.06515	0.15	0.06743	0.14734	0.07024	0.14518	0.07333	0.14417	0.07702	0.14289	0.08145	0.14262	0.08673	0.14288	0.09199	0.14378	0.09831	0.14713	0.10608	0.15066	0.11394	0.15611
7943.30009	0.20166	0.05409	0.19642	0.05319	0.18947	0.05221	0.18438	0.05175	0.17968	0.05132	0.17551	0.05132	0.17115	0.05127	0.16744	0.05125	0.1637	0.0512	0.15974	0.05155	0.15674	0.05218	0.15332	0.05297	0.15004	0.0539	0.1476	0.05533	0.14433	0.05692	0.14214	0.05923	0.13897	0.06142	0.13802	0.06438	0.13603	0.06784	0.13514	0.07198	0.13437	0.07674	0.13381	0.08206	0.13535	0.08872	0.13746	0.09524	0.14056
10000	0.19636	0.04817	0.1905	0.04723	0.18407	0.04612	0.17924	0.04534	0.17338	0.04475	0.17061	0.04481	0.16686	0.04456	0.16232	0.04424	0.15872	0.04447	0.15458	0.04444	0.15233	0.04503	0.14902	0.0453	0.14585	0.04633	0.14307	0.04692	0.14017	0.04814	0.1372	0.04969	0.13475	0.05116	0.13284	0.05387	0.1307	0.05627	0.12918	0.05965	0.12852	0.06328	0.12735	0.06819	0.12735	0.07327	0.12774	0.07909	0.12965
[truncated: 19 more columns]

## Sheet: Figure 2D
T / K	τ / s
2.4	0.00584
2.7	0.00576
3	0.00533
3.5	0.00493
4	0.00496
4.5	0.00469
5	0.00442
5.5	0.00419
6	0.00398
6.5	0.00323
7	0.00296
7.5	0.00267
8	0.00231
8.5	0.00206
9	0.00178
9.5	0.00158
10	0.00137
10.5	0.0012
11	0.00103
11.5	9.13125E-4
12	7.8912E-4
12.5	7.12051E-4
13	6.1416E-4
13.5	5.54334E-4
14	4.97409E-4
14.5	4.42649E-4
15	3.97687E-4
15.5	3.48786E-4
16	3.16313E-4
16.5	2.83204E-4
17	2.55471E-4
17.5	2.306E-4
18	2.05352E-4
18.5	1.85628E-4
19	1.63564E-4
19.5	1.47067E-4
20	1.30296E-4
20.5	1.15566E-4
21	1.02898E-4
21.5	9.04168E-5
22	8.004E-5
22.5	7.03678E-5
23	6.17443E-5
23.5	5.41244E-5
24	4.71353E-5
24.5	4.06606E-5
25	3.54104E-5
25.5	3.07913E-5
26	2.63673E-5
26.5	2.27115E-5
27	1.95878E-5

## Sheet: Figure 2E
T / K	τ / s
5.5	0.17693
6	0.09426
6.5	0.05491
7	0.03619
7.5	0.02354
8	0.01603
8.5	0.01151
9	0.00831
9.5	0.00663
10	0.00517
10.5	0.00423
11	0.00331
11.5	0.00261
12	0.00214
12.5	0.00174
13	0.0014
13.5	0.00116
14	9.81396E-4
14.5	8.42048E-4
15	7.24721E-4
15.5	6.18821E-4
16	5.35259E-4
16.5	4.58639E-4
17	4.04888E-4
17.5	3.5298E-4
18	3.06215E-4
18.5	2.68281E-4
19	2.32149E-4
19.5	2.02582E-4
20	1.7657E-4
20.5	1.53551E-4
21	1.30981E-4
21.5	1.11298E-4
22	9.53275E-5
22.5	8.21084E-5
23	7.10582E-5
23.5	5.98822E-5
24	5.16617E-5
24.5	4.35025E-5
25	3.70437E-5
25.5	3.15628E-5
26	2.67405E-5
26.5	2.264E-5
27	1.94533E-5

## Sheet: Figure S4
red line (experimental)		black line (simulated)
2θ / deg	Intensity / a.u.	2θ / deg	Intensity / a.u.
3	0	3	0
3.0203	0	3.02	0
3.0406	-29.28	3.04	0
3.0609	-54.72	3.06	0
3.0812	-59.7	3.08	0
3.1015	32.16	3.1	0
3.1218	-39.18	3.12	0
3.1421	-2.1	3.14	0
3.1624	10.8	3.16	0
3.1827	5.7	3.18	0
3.203	7.32	3.2	0
3.2233	-36	3.22	1.52946
3.2436	17.28	3.24	2.36042
3.2639	32.46	3.26	2.45693
3.2842	-30.6	3.28	2.55947
3.3045	4.68	3.3	2.66858
3.3248	24.54	3.32	2.78481
3.3451	-13.56	3.34	2.90879
3.3654	-5.22	3.36	3.04124
3.3857	-38.7	3.38	3.18294
3.406	26.88	3.4	3.33478
3.4263	18.6	3.42	3.49773
3.4466	28.8	3.44	3.67293
3.4669	45.24	3.46	3.86161
3.4872	-9.42	3.48	4.06521
3.5075	-18.96	3.5	4.28533
3.5278	27.24	3.52	4.52382
3.5481	7.86	3.54	4.78277
3.5684	-12.54	3.56	5.06459
3.5887	-41.16	3.58	5.37205
3.609	10.2	3.6	5.70835
3.6293	48.48	3.62	6.07721
3.6496	-13.74	3.64	6.48299
3.6699	22.08	3.66	6.93076
3.6902	21.78	3.68	7.4265
3.7105	-28.98	3.7	7.97735
3.7308	35.76	3.72	8.59174
3.7511	9	3.74	9.27981
3.7714	49.2	3.76	10.0539
3.7917	4.86	3.78	10.9288
3.812	-7.44	3.8	11.9228
3.8323	27.48	3.82	13.0587
3.8526	15.66	3.84	14.3645
3.8729	6.36	3.86	15.8759
3.8932	35.52	3.88	17.6383
3.9135	54.18	3.9	19.7104
3.9338	28.86	3.92	22.1687
3.9541	27.66	3.94	25.1154
3.9744	53.4	3.96	28.688
3.9947	48.9	3.98	33.0764
4.015	122.4	4	38.5473
4.0353	81.36	4.02	45.4853
4.0556	134.28	4.04	54.4604
4.0759	208.5	4.06	66.3451
4.0962	219.84	4.08	82.5261
4.1165	272.7	4.1	105.309
4.1368	313.68	4.12	138.775
4.1571	415.56	4.14	191.027
4.1774	590.94	4.16	281.367
4.1977	934.68	4.18	459.477
4.218	1050.48	4.2	829.674
4.2383	718.26	4.22	1507.56
4.2586	203.64	4.24	2227.07
4.2789	61.38	4.26	2058.1
4.2992	3.72	4.28	1278.92
4.3195	-41.82	4.3	696.495
4.3398	19.74	4.32	395.205
4.3601	-8.16	4.34	249.848
4.3804	-15.36	4.36	173.438
4.4007	4.2	4.38	127.759
4.421	-5.34	4.4	97.9182
4.4413	26.94	4.42	77.337
4.4616	40.26	4.44	62.5699
4.4819	9.36	4.46	51.6324
4.5022	-28.2	4.48	43.3141
4.5225	-20.7	4.5	36.8454
4.5428	22.8	4.52	31.7183
4.5631	-22.68	4.54	27.5873
4.5834	10.44	4.56	24.2113
4.6037	-0.9	4.58	21.4171
4.624	19.5	4.6	19.0789
4.6443	42.42	4.62	17.1028
4.6646	14.28	4.64	15.4178
4.6849	-23.22	4.66	13.9697
4.7052	-22.8	4.68	12.716
4.7255	25.02	4.7	11.6235
4.7458	-12.6	4.72	10.6658
4.7661	13.2	4.74	9.82161
4.7864	-17.58	4.76	9.07371
4.8067	14.28	4.78	8.40794
4.827	-28.86	4.8	7.81278
4.8473	3	4.82	7.27859
4.8676	36.9	4.84	6.7973
4.8879	-1.62	4.86	6.36219
4.9082	15.78	4.88	5.96751
4.9285	4.56	4.9	5.60843
4.9488	13.8	4.92	5.28079
4.9691	16.32	4.94	4.981
4.9894	31.74	4.96	4.70604
5.0097	69.9	4.98	4.45321
5.03	23.46	5	4.22021
5.0503	19.8	5.02	4.00502
5.0706	12.84	5.04	3.80587
5.0909	-5.76	5.06	3.6212
5.1112	43.14	5.08	3.44965
5.1315	-62.7	5.1	3.28999
5.1518	26.52	5.12	3.14117
5.1721	39.84	5.14	3.00222
5.1924	-10.14	5.16	2.87228
5.2127	14.28	5.18	2.7506
5.233	-23.4	5.2	2.63648
5.2533	5.28	5.22	2.52932
5.2736	17.88	5.24	2.42856
5.2939	-25.74	5.26	2.3337
5.3142	-15.84	5.28	0.75809
5.3345	12.12	5.3	0
5.3548	37.56	5.32	0
5.3751	12.06	5.34	0
5.3954	-1.8	5.36	0
5.4157	22.8	5.38	0
5.436	44.88	5.4	0
5.4563	11.16	5.42	0
5.4766	-1.2	5.44	0
5.4969	20.58	5.46	0
5.5172	11.46	5.48	0
5.5375	16.26	5.5	0
5.5578	-11.04	5.52	0
5.5781	-6.36	5.54	0
5.5984	-8.28	5.56	0
5.6187	-27	5.58	0
5.639	40.32	5.6	0
5.6593	-5.16	5.62	0
5.6796	0.9	5.64	0
5.6999	-23.58	5.66	0
5.7202	13.2	5.68	0
5.7405	24.9	5.7	0
5.7608	16.26	5.72	0
5.7811	-12.9	5.74	0
5.8014	49.56	5.76	0
5.8217	0.18	5.78	0
5.842	16.02	5.8	0
5.8623	12.48	5.82	0
5.8826	26.94	5.84	0
5.9029	15.96	5.86	0
5.9232	37.08	5.88	0
5.9435	-0.84	5.9	0
5.9638	-25.38	5.92	0
5.9841	-23.94	5.94	0
6.0044	20.58	5.96	0
6.0247	54.42	5.98	0
6.045	0.12	6	0
6.0653	-32.16	6.02	0
6.0856	51.54	6.04	0
6.1059	10.44	6.06	0
6.1262	-34.56	6.08	0
6.1465	3.84	6.1	0
6.1668	31.14	6.12	0
6.1871	-9.6	6.14	0
6.2074	-28.26	6.16	0
6.2277	16.08	6.18	0
6.248	-4.02	6.2	0
6.2683	36.48	6.22	0
6.2886	10.02	6.24	0
6.3089	19.56	6.26	0
6.3292	25.32	6.28	0
6.3495	-35.16	6.3	0
6.3698	-15.78	6.32	1.49707
6.3901	27	6.34	1.55677
6.4104	32.1	6.36	2.38802
6.4307	-16.02	6.38	2.48643
6.451	-1.8	6.4	2.59106
6.4713	30.6	6.42	2.70242
6.4916	-11.46	6.44	2.82112
6.5119	10.14	6.46	2.94782
6.5322	24.6	6.48	3.08325
6.5525	44.22	6.5	3.22822
6.5728	4.56	6.52	3.38366
6.5931	23.34	6.54	3.5506
6.6134	-18.42	6.56	3.73019
6.6337	8.64	6.58	3.92376
6.654	-37.68	6.6	4.13279
6.6743	-4.02	6.62	4.35897
6.6946	-18.78	6.64	4.60422
6.7149	24.84	6.66	4.87076
6.7352	28.68	6.68	5.16111
6.7555	-23.94	6.7	5.47821
6.7758	13.68	6.72	5.82543
6.7961	8.58	6.74	6.20672
6.8164	41.52	6.76	6.62666
6.8367	57.66	6.78	7.09068
6.857	40.26	6.8	7.60514
6.8773	26.58	6.82	8.17763
6.8976	-6.42	6.84	8.81721
6.9179	2.7	6.86	9.53478
6.9382	-5.46	6.88	10.3435
6.9585	21.78	6.9	11.2595
6.9788	35.76	6.92	12.3026
6.9991	61.14	6.94	13.4974
7.0194	37.5	6.96	14.8748
7.0397	31.5	6.98	16.4737
7.06	51.18	7	18.3443
7.0803	97.5	7.02	20.5518
7.1006	99.18	7.04	23.1817
7.1209	162.78	7.06	26.3488
7.1412	211.56	7.08	30.2091
7.1615	194.76	7.1	34.9799
7.1818	324.42	7.12	40.9698
7.2021	364.2	7.14	48.6291
7.2224	489.66	7.16	58.6345
7.2427	603.48	7.18	72.0401
7.263	807.66	7.2	90.5544
7.2833	1150.8	7.22	117.096
7.3036	1732.56	7.24	157.09
7.3239	1948.56	7.26	222.333
7.3442	1336.8	7.28	342.716
7.3645	464.28	7.3	589.071
7.3848	91.32	7.32	1077.94
7.4051	66.6	7.34	1811.25
7.4254	9.6	7.36	2160.18
7.4457	18.18	7.38	1734.77
7.466	-0.9	7.4	1052.57
7.4863	13.14	7.42	581.712
7.5066	23.52	7.44	341.856
7.5269	-14.76	7.46	222.449
7.5472	13.26	7.48	157.691
7.5675	-39.42	7.5	119.099
7.5878	-16.14	7.52	92.952
7.6081	4.44	7.54	74.7547
7.6284	46.56	7.56	61.6173
7.6487	29.28	7.58	51.8513
7.669	-6.78	7.6	44.4165
7.6893	-39.6	7.62	38.6448
7.7096	14.04	7.64	34.092
7.7299	-16.92	7.66	30.4542
7.7502	25.08	7.68	27.5179
7.7705	-15.6	7.7	25.13
7.7908	2.4	7.72	23.1785
7.8111	33.06	7.74	21.5805
7.8314	24.06	7.76	20.2736
7.8517	7.98	7.78	19.2105
7.872	11.16	7.8	18.3554
7.8923	-13.74	7.82	17.6807
7.9126	48.48	7.84	17.1657
7.9329	17.58	7.86	16.795
7.9532	21.42	7.88	16.5576
7.9735	-16.14	7.9	16.446
7.9938	10.26	7.92	16.4561
8.0141	-6.54	7.94	16.5872
8.0344	24.42	7.96	16.8409
8.0547	38.88	7.98	17.2223
8.075	35.46	8	17.7396
8.0953	28.2	8.02	18.4049
8.1156	21.66	8.04	19.2343
8.1359	47.52	8.06	20.249
8.1562	43.08	8.08	21.4771
8.1765	29.46	8.1	22.9545
8.1968	43.2	8.12	24.7279
8.2171	72.42	8.14	26.858
8.2374	94.92	8.16	29.4243
8.2577	152.16	8.18	32.5326
8.278	151.62	8.2	36.3247
8.2983	209.4	8.22	40.995
8.3186	290.58	8.24	46.8139
8.3389	396.12	8.26	54.1662
8.3592	514.02	8.28	63.6149
8.3795	741.66	8.3	76.0064
8.3998	1030.02	8.32	92.6604
8.4201	1544.4	8.34	115.718
8.4404	2369.04	8.36	148.845
8.4607	2741.46	8.38	198.878
8.481	1878.3	8.4	280.793
8.5013	770.88	8.42	430.436
8.5216	171.6	8.44	740.992
8.5419	64.26	8.46	1352.52
8.5622	4.98	8.48	2248.5
8.5825	13.02	8.5	2637.92
8.6028	1.44	8.52	2162.08
8.6231	19.86	8.54	1357.3
8.6434	10.86	8.56	756.733
8.6637	-19.08	8.58	439.925
8.684	2.94	8.6	282.711
8.7043	-5.76	8.62	198.345
8.7246	8.82	8.64	147.36
8.7449	-1.32	8.66	113.769
8.7652	-22.92	8.68	90.4158
8.7855	27.54	8.7	73.5402
8.8058	-4.86	8.72	60.962
8.8261	-15.06	8.74	51.3428
8.8464	14.04	8.76	43.8257
8.8667	8.22	8.78	37.8418
8.887	16.44	8.8	33.0017
8.9073	2.52	8.82	29.0322
8.9276	-25.56	8.84	25.7368
8.9479	1.14	8.86	22.9712
8.9682	30.3	8.88	20.6279
8.9885	14.52	8.9	18.6253
9.0088	-11.16	8.92	16.9003
9.0291	5.4	8.94	15.4041
9.0494	-41.76	8.96	14.098
9.0697	26.64	8.98	12.9509
9.09	10.08	9	11.9383
9.1103	49.92	9.02	11.0398
9.1306	-17.04	9.04	10.2391
9.1509	13.86	9.06	9.52227
9.1712	-28.26	9.08	8.8782
9.1915	33.66	9.1	8.29726
9.2118	-6	9.12	7.77149
9.2321	43.74	9.14	7.29414
9.2524	-8.58	9.16	6.85942
9.2727	7.44	9.18	6.46243
9.293	-17.7	9.2	6.09891
9.3133	28.86	9.22	5.76521
9.3336	50.88	9.24	5.45816
9.3539	6.84	9.26	5.17498
9.3742	1.98	9.28	4.91328
9.3945	16.5	9.3	4.67094
9.4148	-20.88	9.32	4.44608
9.4351	1.62	9.34	4.23707
9.4554	8.76	9.36	4.04246
9.4757	-10.14	9.38	3.86095
9.496	-11.82	9.4	3.69139
9.5163	12.48	9.42	3.53276
9.5366	13.98	9.44	3.38414
9.5569	-25.92	9.46	3.2447
9.5772	16.44	9.48	3.11369
9.5975	-2.64	9.5	2.99048
9.6178	3.6	9.52	2.87442
9.6381	-2.28	9.54	2.76499
9.6584	7.68	9.56	0
9.6787	-0.12	9.58	0
9.699	-9.3	9.6	0
9.7193	-9.24	9.62	0
9.7396	-12.9	9.64	0
9.7599	42.42	9.66	0
9.7802	18.18	9.68	0
9.8005	27.18	9.7	0
9.8208	26.7	9.72	0
9.8411	20.52	9.74	0
9.8614	16.68	9.76	0
9.8817	29.04	9.78	0
9.902	34.2	9.8	0
9.9223	38.82	9.82	0
9.9426	31.8	9.84	0
9.9629	-2.88	9.86	0
9.9832	-21.9	9.88	0
10.0035	31.32	9.9	0
10.0238	5.82	9.92	0
10.0441	2.16	9.94	0
10.0644	4.98	9.96	0
10.0847	28.14	9.98	0
10.105	1.38	10	0
10.1253	16.92	10.02	0
10.1456	6.18	10.04	0
10.1659	7.08	10.06	0
10.1862	9.96	10.08	0
10.2065	-10.8	10.1	0
10.2268	10.2	10.12	0
10.2471	1.92	10.14	0
10.2674	28.2	10.16	0
10.2877	3.24	10.18	0
10.308	49.62	10.2	0
10.3283	14.4	10.22	1.87723
10.3486	-11.52	10.24	1.95295
10.3689	-0.72	10.26	2.97293
10.3892	48.3	10.28	3.09644
10.4095	37.44	10.3	3.22781
10.4298	-9.78	10.32	3.36771
10.4501	22.5	10.34	3.51691
10.4704	41.4	10.36	3.67626
10.4907	-20.46	10.38	3.84667
10.511	43.38	10.4	4.02922
10.5313	35.1	10.42	4.22508
10.5516	30.42	10.44	4.43556
10.5719	35.16	10.46	4.66217
10.5922	55.5	10.48	4.9066
10.6125	32.94	10.5	5.17076
10.6328	65.4	10.52	5.45684
10.6531	-9.84	10.54	5.76733
10.6734	15.42	10.56	6.10508
10.6937	80.28	10.58	6.47338
10.714	36.78	10.6	6.87603
10.7343	37.38	10.62	7.31743
10.7546	82.32	10.64	7.80273
10.7749	40.8	10.66	8.33793
10.7952	33.42	10.68	8.93013
10.8155	50.34	10.7	9.71361
10.8358	44.4	10.72	10.4514
10.8561	41.94	10.74	11.3397
10.8764	52.74	10.76	12.2697
10.8967	36.72	10.78	13.3195
10.917	38.52	10.8	14.5105
10.9373	74.16	10.82	15.8695
10.9576	126.18	10.84	17.4295
10.9779	124.44	10.86	19.2323
10.9982	116.52	10.88	21.331
11.0185	189.36	10.9	23.7942
11.0388	271.68	10.92	26.7115
11.0591	357.54	10.94	30.2018
11.0794	504.24	10.96	34.4253
11.0997	697.98	10.98	39.6028
11.12	990.72	11	46.0439
11.1403	1451.82	11.02	54.1948
11.1606	2162.88	11.04	64.7156
11.1809	3312.24	11.06	78.6164
11.2012	4019.7	11.08	97.5024
11.2215	3276.66	11.1	124.043
11.2418	1682.7	11.12	162.989
11.2621	598.26	11.14	223.918
11.2824	219.9	11.16	329.93
11.3027	114.18	11.18	538.89
11.323	85.44	11.2	964.467
11.3433	115.44	11.22	1709.13
11.3636	96.78	11.24	2393.51
11.3839	73.56	11.26	2277.9
11.4042	83.82	11.28	1789.85
11.4245	92.46	11.3	1123.82
11.4448	105.9	11.32	637.741
11.4651	94.32	11.34	379.62
11.4854	44.46	11.36	249.02
11.5057	54.72	11.38	177.591
11.526	87.18	11.4	133.811
11.5463	85.26	11.42	104.703
11.5666	83.52	11.44	84.3617
11.5869	68.94	11.46	69.6476
11.6072	119.7	11.48	59.3242
11.6275	139.5	11.5	51.0979
11.6478	161.4	11.52	45.1265
11.6681	148.02	11.54	40.374
11.6884	207.06	11.56	36.8425
11.7087	211.32	11.58	34.3804
11.729	228.48	11.6	32.9578
11.7493	179.52	11.62	32.6924
11.7696	134.76	11.64	33.9466
11.7899	80.16	11.66	37.6546
11.8102	100.08	11.68	46.3149
11.8305	90.42	11.7	66.6387
11.8508	84.12	11.72	106.069
11.8711	85.02	11.74	163.149
11.8914	107.28	11.76	184.867
11.9117	63.42	11.78	160.224
11.932	76.68	11.8	119.649
11.9523	75.66	11.82	75.5758
11.9726	65.64	11.84	48.2362
11.9929	68.1	11.86	34.0897
12.0132	77.7	11.88	26.6746
12.0335	63.78	11.9	22.3682
12.0538	57.12	11.92	19.6073
12.0741	72.84	11.94	17.7351
12.0944	68.46	11.96	16.4326
12.1147	106.74	11.98	15.5232
12.135	112.56	12	14.902
12.1553	63.78	12.02	14.5047
12.1756	90.78	12.04	14.2918
12.1959	72.84	12.06	14.2398
12.2162	13.62	12.08	14.3359
12.2365	84.18	12.1	14.5761
12.2568	71.88	12.12	14.9638
12.2771	78.78	12.14	15.5086
12.2974	114.72	12.16	16.2283
12.3177	117.96	12.18	24.626
12.338	141.6	12.2	26.0857
12.3583	146.22	12.22	31.5505
12.3786	187.14	12.24	33.8517
12.3989	239.34	12.26	36.6518
12.4192	376.5	12.28	38.2951
12.4395	611.28	12.3	42.6902
12.4598	737.16	12.32	47.4083
12.4801	601.98	12.34	54.8069
12.5004	399.18	12.36	64.8579
12.5207	189.12	12.38	79.162
12.541	151.74	12.4	100.984
12.5613	173.64	12.42	138.284
12.5816	202.56	12.44	210.699
12.6019	269.76	12.46	355.018
12.6222	357.72	12.48	597.175
12.6425	464.76	12.5	790.156
12.6628	721.92	12.52	734.992
12.6831	1206.84	12.54	606.84
12.7034	1584.54	12.56	420.558
12.7237	1425.96	12.58	276.147
12.744	886.5	12.6	204.495
12.7643	366.06	12.62	178.849
12.7846	155.1	12.64	180.519
12.8049	100.86	12.66	205.751
12.8252	104.58	12.68	267.202
12.8455	103.02	12.7	402.205
12.8658	93.9	12.72	670.793
12.8861	80.52	12.74	1058.67
12.9064	96.06	12.76	1207.04
12.9267	117.96	12.78	1053.73
12.947	143.58	12.8	827.976
12.9673	211.8	12.82	542.333
12.9876	244.26	12.84	353.148
13.0079	330.12	12.86	258.774
13.0282	474.66	12.88	216.345
13.0485	696.24	12.9	199.29
13.0688	1008.9	12.92	196.103
13.0891	1486.56	12.94	202.572
13.1094	2296.32	12.96	217.463
13.1297	3700.14	12.98	241.101
13.15	5971.32	13	275.108
13.1703	6775.02	13.02	322.628
13.1906	5058.18	13.04	389.075
13.2109	2747.76	13.06	483.664
13.2312	957.24	13.08	622.757
13.2515	279.9	13.1	838.551
13.2718	111.78	13.12	1206.59
13.2921	80.58	13.14	1918.88
13.3124	83.04	13.16	3377.11
13.3327	83.4	13.18	6046.46
13.353	73.38	13.2	9000
13.3733	42.72	13.22	8972.43
13.3936	28.08	13.24	7527.02
13.4139	75.12	13.26	5451.28
13.4342	52.74	13.28	3224.77
13.4545	29.28	13.3	1867.66
13.4748	54.24	13.32	1169.1
13.4951	43.14	13.34	804.031
13.5154	9.84	13.36	591.967
13.5357	50.7	13.38	455.336
13.556	-6.42	13.4	361.337
13.5763	-2.58	13.42	293.813
13.5966	45.3	13.44	243.677
13.6169	3.3	13.46	205.429
13.6372	25.68	13.48	175.586
13.6575	-13.68	13.5	155.102
13.6778	-9.12	13.52	136.04
13.6981	7.74	13.54	121.461
13.7184	13.68	13.56	108.621
13.7387	10.26	13.58	97.605
13.759	3.54	13.6	88.5665
13.7793	12.66	13.62	80.8881
13.7996	-18.3	13.64	74.3234
13.8199	-7.44	13.66	68.6804
13.8402	-9.78	13.68	63.8083
13.8605	14.1	13.7	59.6515
13.8808	32.34	13.72	55.9894
13.9011	3.9	13.74	52.8065
13.9214	-5.52	13.76	50.073
13.9417	13.26	13.78	47.6751
13.962	-0.6	13.8	45.6029
13.9823	13.92	13.82	42.9952
14.0026	-12.96	13.84	41.5121
14.0229	-0.6	13.86	39.8606
14.0432	-12.36	13.88	38.8642
14.0635	3.6	13.9	38.0831
14.0838	10.68	13.92	37.5097
14.1041	3.84	13.94	37.1406
14.1244	38.94	13.96	36.9755
14.1447	26.1	13.98	37.0186
14.165	1.62	14	37.278
14.1853	-2.22	14.02	37.7665
14.2056	3.42	14.04	38.5023
14.2259	-0.84	14.06	39.51
14.2462	43.2	14.08	40.9405
14.2665	22.08	14.1	42.6034
14.2868	86.52	14.12	44.6671
14.3071	111.54	14.14	47.2018
14.3274	121.02	14.16	50.3611
14.3477	233.46	14.18	54.1418
14.368	336.9	14.2	58.7616
14.3883	533.88	14.22	64.4314
14.4086	916.32	14.24	64.1255
14.4289	1519.62	14.26	73.1405
14.4492	2585.34	14.28	84.4367
14.4695	3337.02	14.3	95.3172
14.4898	2922.12	14.32	115.045
14.5101	1851.18	14.34	140.522
14.5304	908.94	14.36	174.802
14.5507	254.64	14.38	223.377
14.571	62.88	14.4	295.537
14.5913	80.1	14.42	410.948
14.6116	64.92	14.44	618.83
14.6319	55.74	14.46	1037.67
14.6522	140.64	14.48	1871.19
14.6725	128.1	14.5	3181.2
14.6928	136.02	14.52	3929.02
14.7131	101.1	14.54	3431.1
14.7334	96.66	14.56	2872.5
14.7537	32.46	14.58	1993.14
14.774	0.18	14.6	1166.99
14.7943	16.92	14.62	691.126
14.8146	-17.52	14.64	448.932
14.8349	23.16	14.66	322.916
14.8552	-14.94	14.68	253.99
14.8755	18.9	14.7	223.252
14.8958	0	14.72	215.985
14.9161	-26.22	14.74	203.938
14.9364	10.44	14.76	174.297
14.9567	-19.38	14.78	148.984
14.977	33.96	14.8	120.275
14.9973	44.28	14.82	95.2065
15.0176	14.64	14.84	79.0038
15.0379	74.7	14.86	68.891
15.0582	146.7	14.88	62.2325
15.0785	187.74	14.9	57.6215
15.0988	186.78	14.92	54.4308
15.1191	161.7	14.94	52.3834
15.1394	119.7	14.96	51.3737
15.1597	111.9	14.98	51.424
15.18	131.88	15	52.7037
15.2003	229.68	15.02	55.6287
15.2206	346.14	15.04	61.203
15.2409	582.06	15.06	72.0158
15.2612	1065.96	15.08	93.852
15.2815	1500.72	15.1	134.876
15.3018	1503.84	15.12	189.048
15.3221	1084.68	15.14	203.466
15.3424	600.42	15.16	186.629
15.3627	220.38	15.18	174.46
15.383	52.56	15.2	152.254
15.4033	20.76	15.22	142.199
15.4236	12.42	15.24	155.457
15.4439	18	15.26	198.173
15.4642	63.06	15.28	294.007
15.4845	61.08	15.3	493.173
15.5048	51.12	15.32	832.642
15.5251	110.1	15.34	1103.61
15.5454	148.86	15.36	999.603
15.5657	292.26	15.38	856.59
15.586	454.14	15.4	669.263
15.6063	746.34	15.42	429.619
15.6266	1207.32	15.44	276.623
15.6469	2124.84	15.46	200.554
15.6672	3060.84	15.48	166.192
15.6875	2803.62	15.5	152.7
15.7078	2000.94	15.52	151.565
15.7281	1085.46	15.54	160.288
15.7484	393.96	15.56	176.196
15.7687	91.98	15.58	208.337
15.789	26.7	15.6	258.224
15.8093	15.72	15.62	342.689
15.8296	-3.96	15.64	494.309
15.8499	15.9	15.66	798.566
15.8702	16.14	15.68	1416.67
15.8905	27.36	15.7	2464.78
15.9108	8.94	15.72	3295.22
15.9311	30.9	15.74	2954.49
15.9514	-16.08	15.76	2509.15
15.9717	1.92	15.78	1963.66
15.992	21.42	15.8	1209.91
16.0123	16.74	15.82	703.92
16.0326	18.72	15.84	436.751
16.0529	-6.78	15.86	298.246
16.0732	-1.92	15.88	219.196
16.0935	12.06	15.9	168.815
16.1138	6.66	15.92	134.295
16.1341	14.64	15.94	109.532
16.1544	19.44	15.96	91.1484
16.1747	15.06	15.98	77.2696
16.195	-6.18	16	66.3167
16.2153	17.28	16.02	57.5958
16.2356	1.14	16.04	50.5363
16.2559	10.5	16.06	44.8192
16.2762	-10.74	16.08	40.0037
16.2965	2.34	16.1	35.9575
16.3168	5.34	16.12	32.5256
16.3371	9.96	16.14	29.5902
16.3574	-15.18	16.16	27.061
16.3777	-0.72	16.18	24.8675
16.398	4.44	16.2	22.8408
16.4183	-9.6	16.22	21.1084
16.4386	-0.96	16.24	19.6384
16.4589	-6.9	16.26	18.3403
16.4792	-0.12	16.28	17.1906
16.4995	-0.18	16.3	16.1704
16.5198	9.96	16.32	15.264
16.5401	-21.48	16.34	14.5775
16.5604	37.68	16.36	13.8675
16.5807	-18.06	16.38	12.4436
16.601	27.18	16.4	11.9256
16.6213	22.86	16.42	11.4767
16.6416	25.08	16.44	11.0932
16.6619	3.9	16.46	10.373
16.6822	19.32	16.48	10.1303
16.7025	44.16	16.5	9.95076
16.7228	59.4	16.52	9.83754
16.7431	52.98	16.54	9.79623
16.7634	112.5	16.56	9.83565
16.7837	176.94	16.58	9.96885
16.804	136.86	16.6	10.2152
16.8243	102.48	16.62	10.6032
16.8446	47.04	16.64	11.1756
16.8649	58.98	16.66	11.9981
16.8852	45	16.68	13.1747
16.9055	117.54	16.7	14.8785
16.9258	99.72	16.72	17.4162
16.9461	170.16	16.74	21.4096
16.9664	290.28	16.76	25.7172
16.9867	280.86	16.78	39.4849
17.007	219.84	16.8	67.0082
17.0273	154.56	16.82	113.393
17.0476	73.44	16.84	149.701
17.0679	58.38	16.86	134.822
17.0882	40.92	16.88	117.345
17.1085	17.04	16.9	102.514
17.1288	6.78	16.92	74.8435
17.1491	30.18	16.94	57.5424
17.1695	43.32	16.96	57.083
17.1898	37.62	16.98	76.0156
17.2101	46.08	17	121.074
17.2304	51.84	17.02	182.649
17.2507	99.18	17.04	191.528
17.271	95.1	17.06	158
17.2913	136.08	17.08	139.157
17.3116	217.86	17.1	104.356
17.3319	212.7	17.12	64.9398
17.3522	193.08	17.14	41.0382
17.3725	156.72	17.16	28.9154
17.3928	111.18	17.18	22.9
17.4131	69.42	17.2	19.8703
17.4334	42.9	17.22	18.5805
17.4537	13.8	17.24	18.6489
17.474	36.84	17.26	20.1509
17.4943	56.04	17.28	23.7134
17.5146	82.92	17.3	31.244
17.5349	44.64	17.32	47.4145
17.5552	47.1	17.34	79.7956
17.5755	63.6	17.36	128.05
17.5958	67.8	17.38	147.38
17.6161	64.98	17.4	122.99
17.6364	39.18	17.42	108.109
17.6567	58.56	17.44	87.6902
17.677	44.94	17.46	56.8034
17.6973	86.34	17.48	35.9996
17.7176	86.64	17.5	25.2002
17.7379	122.04	17.52	24.459
17.7582	139.14	17.54	21.8904
17.7785	252.96	17.56	20.6554
17.7988	407.28	17.58	22.5326
17.8191	642.42	17.6	22.8314
17.8394	829.74	17.62	23.663
17.8597	659.46	17.64	25.0172
17.88	545.4	17.66	26.9464
17.9003	321	17.68	29.5692
17.9206	164.46	17.7	33.0919
17.9409	104.52	17.72	37.855
17.9612	75.42	17.74	44.424
17.9815	100.98	17.76	53.7748
18.0018	108	17.78	67.7372
18.0221	87.54	17.8	90.3447
18.0424	94.92	17.82	131.882
18.0627	108.12	17.84	216.127
18.083	116.88	17.86	379.46
18.1033	99.6	17.88	609.255
18.1236	113.16	17.9	676.322
18.1439	104.88	17.92	554.864
18.1642	106.44	17.94	492.267
18.1845	130.92	17.96	401.668
18.2048	136.74	17.98	258.17
18.2251	122.46	18	160.68
18.2454	141.84	18.02	109.836
18.2657	138.48	18.04	84.4253
18.286	143.94	18.06	70.8828
18.3063	169.86	18.08	63.182
18.3266	205.08	18.1	58.7132
18.3469	257.46	18.12	56.5534
18.3672	360.9	18.14	56.1082
18.3875	583.32	18.16	56.9733
18.4078	912.18	18.18	58.9895
18.4281	1510.02	18.2	62.1075
18.4484	2537.58	18.22	66.3628
18.4687	4339.2	18.24	71.869
18.489	7488.6	18.26	78.8217
18.5093	10246.6	18.28	87.5167
18.5296	9473.04	18.3	98.3808
18.5499	6853.44	18.32	112.028
18.5702	4457.34	18.34	129.34
18.5905	2089.44	18.36	151.621
18.6108	726.3	18.38	180.839
18.6311	346.5	18.4	220.064
18.6514	244.08	18.42	274.182
18.6717	234.6	18.44	352.016
18.692	193.56	18.46	469.636
18.7123	213.48	18.48	663.242
18.7326	200.1	18.5	1025.46
18.7529	210.84	18.52	1766.29
18.7732	242.1	18.54	3187.88
18.7935	293.22	18.56	5093.6
18.8138	442.32	18.58	5440.27
18.8341	484.14	18.6	4361.91
18.8544	454.02	18.62	3889.25
18.8747	322.56	18.64	3205.01
18.895	267.72	18.66	2011.31
18.9153	174	18.68	1174.22
18.9356	141.24	18.7	728.945
18.9559	138.6	18.72	499.951
18.9762	150.96	18.74	371.473
18.9965	140.46	18.76	291.739
19.0168	118.08	18.78	240.054
19.0371	130.98	18.8	208.252
19.0574	114.78	18.82	194.822
19.0777	124.86	18.84	206.308
19.098	147.48	18.86	252.797
19.1183	126.72	18.88	315.238
19.1386	101.52	18.9	301.928
19.1589	134.52	18.92	247.567
19.1792	97.74	18.94	223.537
19.1995	73.98	18.96	185.03
19.2198	116.82	18.98	130.244
19.2401	122.88	19	92.4966
19.2604	99.48	19.02	70.7307
19.2807	67.44	19.04	58.1383
19.301	98.28	19.06	49.8443
19.3213	102.06	19.08	43.7914
19.3416	107.58	19.1	39.1004
19.3619	119.76	19.12	35.33
19.3822	107.82	19.14	32.222
19.4025	132.36	19.16	29.6123
19.4228	156.54	19.18	27.3913
19.4431	205.26	19.2	25.4825
19.4634	255.9	19.22	23.8314
19.4837	254.34	19.24	22.3982
19.504	213.36	19.26	21.1541
19.5243	182.7	19.28	20.0785
19.5446	146.64	19.3	19.1581
19.5649	123.24	19.32	18.3868
19.5852	108.48	19.34	17.766
19.6055	91.32	19.36	17.3075
19.6258	108.12	19.38	17.0387
19.6461	95.82	19.4	17.0135
19.6664	135.36	19.42	17.3388
19.6867	123.96	19.44	18.2559
19.707	131.4	19.46	20.3851
19.7273	180.84	19.48	25.1724
19.7476	252.78	19.5	34.8443
19.7679	337.98	19.52	48.787
19.7882	357.48	19.54	52.88
19.8085	281.4	19.56	44.6739
19.8288	240.54	19.58	40.904
19.8491	168.9	19.6	38.3189
19.8694	130.74	19.62	30.623
19.8897	106.8	19.64	20.1533
19.91	100.92	19.66	17.7808
19.9303	97.26	19.68	17.8952
19.9506	111.6	19.7	17.6398
19.9709	106.92	19.72	21.8004
19.9912	81.3	19.74	28.8748
20.0115	96.18	19.76	42.2797
20.0318	123	19.78	70.007
20.0521	97.56	19.8	124.904
20.0724	105.18	19.82	207.715
20.0927	85.74	19.84	242.575
20.113	100.62	19.86	194.505
20.1333	78.66	19.88	166.368
20.1536	70.26	19.9	153.683
20.1739	108.78	19.92	107.652
20.1942	90.18	19.94	63.4608
20.2145	84.66	19.96	38.1932
20.2348	108.54	19.98	25.2314
20.2551	130.26	20	18.1427
20.2754	101.28	20.02	13.8974
20.2957	102.78	20.04	11.0711
20.316	88.98	20.06	9.08433
20.3363	96.78	20.08	7.6361
20.3566	78.72	20.1	6.55097
20.3769	101.76	20.12	5.72054
20.3972	103.8	20.14	5.0748
20.4175	76.02	20.16	4.9166
20.4378	81.96	20.18	4.52885
20.4581	74.46	20.2	4.22539
20.4784	81.6	20.22	4.16098
20.4987	112.74	20.24	3.98971
20.519	98.4	20.26	3.86778
20.5393	121.56	20.28	3.82311
20.5596	138.42	20.3	3.78643
20.5799	143.64	20.32	3.78805
20.6002	141.3	20.34	3.82756
20.6205	168	20.36	3.90593
20.6408	254.82	20.38	4.04338
20.6611	355.38	20.4	4.20961
20.6814	454.74	20.42	4.42811
20.7017	328.26	20.44	4.70818
20.722	319.56	20.46	5.06295
20.7423	236.16	20.48	5.51093
20.7626	154.86	20.5	6.07848
20.7829	96.42	20.52	6.80387
20.8032	93	20.54	7.74391
20.8235	89.46	20.56	8.98569
20.8438	77.58	20.58	10.6678
20.8641	94.8	20.6	12.9882
20.8844	98.4	20.62	16.4265
20.9047	91.32	20.64	21.7737
20.925	71.88	20.66	31.129
20.9453	88.74	20.68	49.64
20.9656	106.5	20.7	87.0635
20.9859	100.62	20.72	150.317
21.0062	104.76	20.74	199.073
21.0265	116.7	20.76	169.602
21.0468	169.92	20.78	136.085
21.0671	208.98	20.8	130.929
21.0874	348.36	20.82	107.456
21.1077	464.46	20.84	68.2434
21.128	496.14	20.86	42.339
21.1483	396.66	20.88	28.8752
21.1686	342.18	20.9	22.4318
21.1889	268.08	20.92	19.2122
21.2092	172.32	20.94	17.593
21.2295	158.04	20.96	17.2105
21.2498	176.82	20.98	17.7625
21.2701	197.94	21	19.2527
21.2904	172.02	21.02	21.8603
21.3107	186.6	21.04	25.9943
21.331	151.5	21.06	32.4657
21.3513	113.22	21.08	43.007
21.3716	122.52	21.1	61.9518
21.3919	107.16	21.12	100.102
21.4122	108.66	21.14	177.38
21.4325	108.12	21.16	305.789
21.4528	64.2	21.18	395.692
21.4731	120.6	21.2	329.47
21.4934	80.7	21.22	264.036
21.5137	85.44	21.24	257.307
21.534	104.82	21.26	215.008
21.5543	76.92	21.28	141.141
21.5746	109.14	21.3	97.767
21.5949	110.16	21.32	83.3653
21.6152	103.8	21.34	71.6344
21.6355	84.42	21.36	54.2333
21.6558	75.54	21.38	44.7671
21.6761	56.16	21.4	40.2208
21.6964	84.3	21.42	31.0856
21.7167	95.22	21.44	21.6891
21.737	117.42	21.46	15.771
21.7573	115.26	21.48	12.3154
21.7776	90.06	21.5	10.3055
21.7979	84.42	21.52	8.81388
21.8182	106.44	21.54	7.84483
21.8385	119.64	21.56	6.99494
21.8588	93.9	21.58	6.32362
21.8791	94.74	21.6	5.78439
21.8994	84.48	21.62	5.34635
21.9197	86.58	21.64	5.0605
21.94	84.12	21.66	4.76966
21.9603	75.66	21.68	4.53241
21.9806	90.96	21.7	4.34059
22.0009	91.14	21.72	4.18817
22.0212	93.24	21.74	4.07071
22.0415	89.88	21.76	3.98505
22.0618	125.16	21.78	3.7619
22.0821	141.18	21.8	3.74066
22.1024	173.94	21.82	4.48676
22.1227	153.84	21.84	4.55108
22.143	133.44	21.86	4.56598
22.1633	150.18	21.88	5.05654
22.1836	113.16	21.9	5.24199
22.2039	100.08	21.92	5.47236
22.2242	105.72	21.94	5.75611
22.2445	96.6	21.96	6.10531
22.2648	88.32	21.98	6.53756
22.2851	117.18	22	7.07922
22.3054	149.1	22.02	7.77124
22.3257	186.48	22.04	8.6806
22.346	279.72	22.06	9.92511
22.3663	395.34	22.08	11.7434
22.3866	455.28	22.1	14.7179
22.4069	382.5	22.12	20.2806
22.4272	315	22.14	31.0404
22.4475	326.46	22.16	48.4622
22.4678	233.4	22.18	60.5385
22.4881	231.48	22.2	52.7072
22.5084	306.42	22.22	44.7944
22.5287	328.08	22.24	46.021
22.549	295.86	22.26	44.525
22.5693	247.74	22.28	37.4645
22.5896	195.42	22.3	33.9357
22.6099	138.18	22.32	35.6565
22.6302	113.34	22.34	42.1023
22.6505	109.98	22.36	54.8768
22.6708	115.14	22.38	80.2746
22.6911	155.16	22.4	132.544
22.7114	184.08	22.42	229.155
22.7317	303.96	22.44	339.778
22.752	504.36	22.46	327.915
22.7723	838.74	22.48	253.13
22.7926	955.98	22.5	236.613
22.8129	747	22.52	245.296
22.8332	567.42	22.54	211.028
22.8535	515.76	22.56	193.272
22.8738	291.12	22.58	215.669
22.8941	140.58	22.6	208.463
22.9144	84.24	22.62	162.042
22.9347	62.04	22.64	141.601
22.955	82.38	22.66	143.282
22.9753	92.94	22.68	124.712
22.9956	74.16	22.7	99.0234
23.0159	69.06	22.72	88.6454
23.0362	65.76	22.74	93.627
23.0565	83.94	22.76	113.869
23.0768	92.28	22.78	158.327
23.0971	100.56	22.8	253.938
23.1174	120.18	22.82	445.959
23.1377	197.4	22.84	734.416
23.158	264.96	22.86	844.625
23.1783	363	22.88	649.65
23.1986	288.84	22.9	525.947
23.2189	252.24	22.92	532.834
23.2392	238.5	22.94	456.237
23.2595	155.7	22.96	289.719
23.2798	84.36	22.98	173.773
23.3001	66.42	23	113.139
23.3204	54.12	23.02	82.7474
23.3407	67.92	23.04	66.3634
23.361	46.86	23.06	57.2183
23.3813	60.78	23.08	52.5518
23.4016	49.56	23.1	51.6316
23.4219	67.08	23.12	54.5149
23.4422	54.24	23.14	62.8636
23.4625	80.94	23.16	81.6165
23.4828	63.36	23.18	122.906
23.5031	91.8	23.2	206.265
23.5234	134.28	23.22	329.531
23.5437	167.52	23.24	374.311
23.564	250.92	23.26	296.597
23.5843	241.08	23.28	241.45
23.6046	170.82	23.3	240.739
23.6249	169.32	23.32	210.717
23.6452	172.74	23.34	141.475
23.6655	97.32	23.36	88.1547
23.6858	75.72	23.38	58.7291
23.7061	69.24	23.4	44.9471
23.7264	103.14	23.42	37.1068
23.7467	67.62	23.44	32.8218
23.767	97.26	23.46	30.7427
23.7873	90.3	23.48	30.9777
23.8076	69.36	23.5	32.1529
23.8279	42.84	23.52	35.9178
23.8482	53.28	23.54	43.5505
23.8685	106.44	23.56	59.2146
23.8888	81.3	23.58	92.7612
23.9091	109.38	23.6	156.33
23.9294	186.66	23.62	233.026
23.9497	290.7	23.64	228.287
23.97	309.6	23.66	170.483
23.9903	247.32	23.68	150.236
24.0106	182.52	23.7	157.27
24.0309	177.66	23.72	131.869
24.0512	116.4	23.74	93.1932
24.0715	58.14	23.76	75.3283
24.0918	48.3	23.78	73.1335
24.1121	61.44	23.8	65.1695
24.1324	56.76	23.82	53.3111
24.1527	49.62	23.84	49.3734
24.173	41.94	23.86	50.9888
24.1933	49.08	23.88	48.7789
24.2136	81.06	23.9	45.404
24.2339	95.58	23.92	48.2245
24.2542	129.48	23.94	58.8702
24.2745	180.84	23.96	83.1889
24.2948	345.06	23.98	133.758
24.3151	657.06	24	220.226
24.3354	1171.26	24.02	298.273
24.3557	1388.88	24.04	290.633
24.376	1065.36	24.06	231.118
24.3963	844.08	24.08	204.398
24.4166	721.14	24.1	200.734
24.4369	455.76	24.12	169.544
24.4572	191.82	24.14	118.798
24.4775	83.52	24.16	82.5716
24.4978	63.54	24.18	64.9243
24.5181	40.56	24.2	58.3013
24.5384	51.54	24.22	57.7445
24.5587	40.38	24.24	61.3376
24.579	38.16	24.26	68.9259
24.5993	56.94	24.28	81.1908
24.6196	31.62	24.3	101.03
24.6399	56.58	24.32	133.336
24.6602	120.3	24.34	190.944
24.6805	172.38	24.36	306.473
24.7008	324.96	24.38	542.296
24.7211	427.98	24.4	945.558
24.7414	409.2	24.42	1263.38
24.7617	310.26	24.44	1049.12
24.782	274.2	24.46	769.58
24.8023	206.28	24.48	729.86
24.8226	129.36	24.5	755.919
24.8429	30.96	24.52	561.637
24.8632	31.74	24.54	337.237
24.8835	12.66	24.56	204.556
24.9038	48.54	24.58	137.681
24.9241	11.46	24.6	103.406
24.9444	18.78	24.62	84.3871
24.9647	22.02	24.64	73.7867
24.985	44.34	24.66	69.1429
25.0053	16.26	24.68	69.9299
25.0256	13.56	24.7	78.4582
25.0459	24.96	24.72	100.914
25.0662	53.94	24.74	151.245
25.0865	62.88	24.76	245.71
25.1068	85.92	24.78	355.687
25.1271	71.7	24.8	379.786
25.1474	52.98	24.82	296.759
25.1677	20.1	24.84	240.818
25.188	17.4	24.86	237.946
25.2083	15.78	24.88	220.033
25.2286	25.92	24.9	154.237
25.2489	-5.52	24.92	95.2731
25.2692	30.06	24.94	61.9052
25.2895	16.74	24.96	44.8066
25.3098	-0.42	24.98	35.6364
25.3301	-8.04	25	30.5897
25.3504	13.2	25.02	27.6433
25.3707	31.32	25.04	26.5595
25.391	9.42	25.06	27.559
25.4113	18	25.08	32.0468
25.4316	59.34	25.1	43.8387
25.4519	89.76	25.12	67.7309
25.4722	74.4	25.14	97.9776
25.4925	54.78	25.16	96.768
25.5128	47.64	25.18	71.3654
25.5331	50.94	25.2	59.8533
25.5534	19.5	25.22	64.1096
25.5737	11.34	25.24	59.1127
25.594	39.12	25.26	41.1737
25.6143	17.22	25.28	27.6945
25.6346	14.64	25.3	20.7367
25.6549	19.2	25.32	17.6304
25.6752	30.24	25.34	16.0458
25.6955	9.72	25.36	15.4863
25.7158	-3.18	25.38	15.7288
25.7361	-5.76	25.4	16.8443
25.7564	-0.18	25.42	19.2404
25.7767	-15.9	25.44	24.1187
25.797	28.44	25.46	33.3868
25.8173	10.74	25.48	54.4217
25.8376	33.42	25.5	87.1078
25.8579	18.72	25.52	102.358
25.8782	84.6	25.54	79.0708
25.8985	108.48	25.56	61.0703
25.9188	272.16	25.58	61.7555
25.9391	428.1	25.6	65.3909
25.9594	433.32	25.62	52.6046
25.9797	301.26	25.64	40.2171
26	262.92	25.66	34.7425
26.0203	233.64	25.68	28.9651
26.0406	170.1	25.7	23.5524
26.0609	70.98	25.72	21.6477
26.0812	81.12	25.74	22.0767
26.1015	120.06	25.76	21.2365
26.1218	220.62	25.78	19.3477
26.1421	496.2	25.8	18.7201
26.1624	822.9	25.82	19.1258
26.1827	992.4	25.84	20.3721
26.203	796.02	25.86	22.7528
26.2233	586.2	25.88	26.2103
26.2436	532.2	25.9	31.1628
26.2639	390.66	25.92	39.1997
26.2842	180.84	25.94	51.7118
26.3045	58.32	25.96	75.1367
26.3248	40.44	25.98	121.891
26.3451	12.18	26	205.088
26.3654	2.28	26.02	288.236
26.3857	30.6	26.04	262.3
26.406	1.32	26.06	198.237
26.4263	14.1	26.08	184.002
26.4466	25.02	26.1	209.546
26.4669	6.24	26.12	207.733
26.4872	34.26	26.14	180.163
26.5075	32.28	26.16	183.196
26.5278	85.26	26.18	240.07
26.5481	43.98	26.2	383.653
26.5684	39.54	26.22	647.968
26.5887	99.6	26.24	927.405
26.609	163.92	26.26	936.747
26.6293	303.12	26.28	697.794
26.6496	441.6	26.3	563.702
26.6699	364.38	26.32	577.116
26.6902	273.54	26.34	557.21
26.7105	216.42	26.36	398.597
26.7308	186.06	26.38	240.434
26.7511	127.02	26.4	148.905
26.7714	40.8	26.42	102.253
26.7917	64.02	26.44	77.5332
26.812	93.24	26.46	63.1029
26.8323	198.48	26.48	54.2937
26.8526	440.4	26.5	49.3416
26.8729	568.74	26.52	47.9797
26.8932	419.22	26.54	51.3412
26.9135	324.18	26.56	61.2721
26.9338	295.44	26.58	75.1082
26.9541	227.4	26.6	76.1539
26.9744	136.8	26.62	69.2385
26.9947	57.6	26.64	71.7469
27.015	10.2	26.66	88.9997
27.0353	5.94	26.68	121.452
27.0556	16.32	26.7	176.489
27.0759	-14.94	26.72	254.163
27.0962	-5.28	26.74	263.484
27.1165	-11.28	26.76	198.959
27.1368	24.66	26.78	165.236
27.1571	-0.06	26.8	178.988
27.1774	6.78	26.82	197.979
27.1977	60.54	26.84	178.833
27.218	100.68	26.86	173.061
27.2383	88.68	26.88	220.909
27.2586	70.8	26.9	353.102
27.2789	45.06	26.92	577.698
27.2992	50.82	26.94	705.629
27.3195	31.62	26.96	552.821
27.3398	15.9	26.98	397.579
27.3601	5.82	27	372.88
27.3804	8.58	27.02	414.45
27.4007	-16.14	27.04	348.049
27.421	-5.28	27.06	220.139
27.4413	18.84	27.08	132.694
27.4616	20.04	27.1	86.6818
27.4819	3.42	27.12	63.167
27.5022	54.54	27.14	50.0875
27.5225	155.82	27.16	42.3643
27.5428	303.84	27.18	37.7176
27.5631	448.32	27.2	35.8447
27.5834	346.02	27.22	37.0683
27.6037	260.7	27.24	43.7917
27.624	204.96	27.26	60.4645
27.6443	204	27.28	90.0396
27.6646	86.58	27.3	112.586
27.6849	44.94	27.32	93.7521
27.7052	12.66	27.34	68.9386
27.7255	1.86	27.36	62.7446
27.7458	-2.22	27.38	69.5737
27.7661	-9.54	27.4	65.2521
27.7864	5.58	27.42	47.7279
27.8067	7.32	27.44	35.3732
27.827	-9.3	27.46	29.9336
27.8473	-9	27.48	28.8562
27.8676	2.76	27.5	30.624
27.8879	8.16	27.52	35.1439
27.9082	10.92	27.54	43.7068
27.9285	23.76	27.56	60.2099
27.9488	90.84	27.58	94.2282
27.9691	140.52	27.6	162.061
27.9894	293.28	27.62	267.206
28.0097	435.78	27.64	334.096
28.03	384.24	27.66	269.347
28.0503	276	27.68	190.959
28.0706	240.84	27.7	173.889
28.0909	215.94	27.72	194.172
28.1112	156.12	27.74	177.425
28.1315	75.54	27.76	116.942
28.1518	54	27.78	71.416
28.1721	96.72	27.8	47.0583
28.1924	201.54	27.82	35.0528
28.2127	383.58	27.84	28.6979
28.233	434.28	27.86	24.9885
28.2533	328.44	27.88	23.0089
28.2736	207.84	27.9	22.1837
28.2939	227.16	27.92	22.5962
28.3142	172.08	27.94	23.7473
28.3345	79.5	27.96	26.0921
28.3548	24.78	27.98	29.553
28.3751	4.44	28	36.4461
28.3954	-4.8	28.02	49.4125
28.4157	-0.84	28.04	75.5262
28.436	6.3	28.06	126.879
28.4563	2.88	28.08	205.25
28.4766	7.38	28.1	238.154
28.4969	19.14	28.12	181.93
28.5172	54.12	28.14	137.718
28.5375	126.3	28.16	138.543
28.5578	163.8	28.18	164.337
28.5781	124.74	28.2	159.433
28.5984	89.4	28.22	139.434
28.6187	93	28.24	154.736
28.639	69.48	28.26	227.231
28.6593	55.86	28.28	357.058
28.6796	-1.2	28.3	443.164
28.6999	13.86	28.32	380.343
28.7202	-11.22	28.34	271.447
28.7405	7.5	28.36	233.661
28.7608	23.1	28.38	254.672
28.7811	30.96	28.4	246.417
28.8014	29.4	28.42	177.533
28.8217	60.54	28.44	109.725
28.842	119.46	28.46	70.7228
28.8623	223.68	28.48	51.4813
28.8826	251.28	28.5	42.2187
28.9029	156.66	28.52	38.2174
28.9232	142.62	28.54	38.1053
28.9435	134.4	28.56	42.7532
28.9638	112.26	28.58	56.1931
28.9841	39	28.6	86.4499
29.0044	9.66	28.62	138.763
29.0247	4.02	28.64	175.867
29.045	5.52	28.66	141.373
29.0653	-12.78	28.68	99.0576
29.0856	-19.26	28.7	87.9064
29.1059	0	28.72	100.964
29.1262	8.16	28.74	101.265
29.1465	14.7	28.76	73.1486
29.1668	3.6	28.78	49.9747
29.1871	-3.24	28.8	38.8077
29.2074	-25.44	28.82	35.8484
29.2277	6.66	28.84	38.2734
29.248	2.52	28.86	46.5343
29.2683	-10.26	28.88	65.527
29.2886	-10.68	28.9	107.186
29.3089	-0.96	28.92	186.319
29.3292	-19.92	28.94	279.339
29.3495	-5.58	28.96	264.803
29.3698	1.8	28.98	180.17
29.3901	13.68	29	137.443
29.4104	5.76	29.02	146.569
29.4307	-4.8	29.04	167.116
29.451	-0.78	29.06	131.752
29.4713	19.86	29.08	80.0706
29.4916	2.04	29.1	48.1443
29.5119	44.7	29.12	31.7549
29.5322	31.98	29.14	23.0058
29.5525	26.1	29.16	17.979
29.5728	41.1	29.18	14.6995
29.5931	30.3	29.2	12.86
29.6134	64.26	29.22	11.4085
29.6337	47.82	29.24	10.3878
29.654	38.76	29.26	9.86913
29.6743	42.42	29.28	9.16497
29.6946	6.36	29.3	8.43777
29.7149	34.68	29.32	7.8269
29.7352	12.06	29.34	7.53658
29.7555	26.76	29.36	7.25259
29.7758	13.44	29.38	6.85895
29.7961	62.7	29.4	6.61982
29.8164	84.3	29.42	6.45296
29.8367	124.14	29.44	6.4849
29.857	129.48	29.46	6.80657
29.8773	108.6	29.48	7.41899
29.8976	138.24	29.5	8.3035
29.9179	250.86	29.52	9.79389
29.9382	300.96	29.54	12.5953
29.9585	263.04	29.56	18.2421
29.9788	164.52	29.58	28.6925
29.9991	154.68	29.6	40.9738
30.0194	158.7	29.62	39.9428
30.0397	129.6	29.64	30.4064
30.06	86.7	29.66	26.8438
30.0803	84	29.68	31.377
30.1006	150.96	29.7	40.4992
30.1209	277.92	29.72	41.3703
30.1412	411.12	29.74	32.304
30.1615	351.06	29.76	25.2158
30.1818	246.12	29.78	23.5295
30.2021	179.58	29.8	26.1273
30.2224	236.22	29.82	30.0524
30.2427	137.46	29.84	32.7954
30.263	82.02	29.86	40.4511
30.2833	25.68	29.88	59.3619
30.3036	7.8	29.9	94.4352
30.3239	4.38	29.92	129.685
30.3442	6.12	29.94	120.742
30.3645	7.5	29.96	99.1413
30.3848	24.36	29.98	105.547
30.4051	15.84	30	149.065
30.4254	39.06	30.02	214.341
30.4457	61.38	30.04	222.644
30.466	76.68	30.06	163.289
30.4863	58.26	30.08	121.476
30.5066	47.64	30.1	118.093
30.5269	58.8	30.12	142.941
30.5472	24	30.14	163.624
30.5675	-3.6	30.16	179.741
30.5878	36.12	30.18	248.002
30.6081	17.16	30.2	391.894
30.6284	41.22	30.22	506.828
30.6487	15.36	30.24	420.197
30.669	34.62	30.26	285.209
30.6893	56.16	30.28	230.55
30.7096	98.16	30.3	257.377
30.7299	233.88	30.32	287.005
30.7502	419.34	30.34	223.797
30.7705	558.96	30.36	139.428
30.7908	423.66	30.38	86.4641
30.8111	308.04	30.4	59.7777
30.8314	383.28	30.42	46.9436
30.8517	476.76	30.44	41.3453
30.872	501.06	30.46	40.9112
30.8923	340.14	30.48	47.4732
30.9126	203.7	30.5	64.5326
30.9329	158.4	30.52	88.2684
30.9532	198.06	30.54	88.2877
30.9735	150.48	30.56	65.3033
30.9938	61.98	30.58	51.1068
31.0141	-0.3	30.6	51.035
31.0344	27.72	30.62	59.4357
31.0547	15.36	30.64	58.4771
31.075	12.66	30.66	46.7088
31.0953	-9.36	30.68	39.1213
31.1156	2.22	30.7	37.6295
31.1359	-10.02	30.72	40.7965
31.1562	-9.18	30.74	48.1592
31.1765	10.02	30.76	61.6141
31.1968	-2.04	30.78	87.2392
31.2171	10.44	30.8	140.051
31.2374	4.56	30.82	244.702
31.2577	15.42	30.84	401.885
31.278	31.02	30.86	463.443
31.2983	34.14	30.88	346.831
31.3186	69.3	30.9	257.405
31.3389	117.54	30.92	267.803
31.3592	210.54	30.94	365.915
31.3795	239.52	30.96	431.865
31.3998	200.88	30.98	327.655
31.4201	132.9	31	202.466
31.4404	141.66	31.02	139.686
31.4607	124.08	31.04	127.999
31.481	88.8	31.06	134.405
31.5013	26.64	31.08	109.542
31.5216	15.96	31.1	71.9221
31.5419	12.72	31.12	47.5754
31.5622	2.88	31.14	34.5072
31.5825	14.82	31.16	27.4138
31.6028	24.36	31.18	23.108
31.6231	31.32	31.2	20.4087
31.6434	39.3	31.22	18.7013
31.6637	55.44	31.24	17.7393
31.684	50.04	31.26	17.0303
31.7043	16.26	31.28	17.3118
31.7246	40.8	31.3	18.3927
31.7449	34.02	31.32	20.6671
31.7652	23.28	31.34	24.2194
31.7855	15.78	31.36	30.1606
31.8058	14.76	31.38	41.6376
31.8261	14.1	31.4	65.2208
31.8464	5.88	31.42	112.477
31.8667	11.94	31.44	187.758
31.887	12	31.46	235.203
31.9073	29.46	31.48	187.968
31.9276	62.1	31.5	125.621
31.9479	88.98	31.52	103.25
31.9682	86.52	31.54	117.481
31.9885	61.86	31.56	135.725
32.0088	59.64	31.58	111.929
32.0291	55.08	31.6	71.4802
32.0494	51.06	31.62	46.1831
32.0697	47.4	31.64	34.1262
32.09	43.56	31.66	29.6518
32.1103	30.54	31.68	30.432
32.1306	41.34	31.7	37.6036
32.1509	37.32	31.72	53.4897
32.1712	64.14	31.74	70.0515
32.1915	72.66	31.76	62.3465
32.2118	98.4	31.78	44.3426
32.2321	193.08	31.8	35.5316
32.2524	314.7	31.82	36.9445
32.2727	383.34	31.84	43.6967
32.293	422.34	31.86	41.791
32.3133	661.14	31.88	31.8823
32.3336	1273.32	31.9	24.8259
32.3539	2020.32	31.92	22.4303
32.3742	2035.86	31.94	22.9864
32.3945	1361.34	31.96	26.2482
32.4148	942.3	31.98	33.9518
32.4351	1048.26	32	49.9121
32.4554	1044.9	32.02	78.4228
32.4757	594.84	32.04	102.623
32.496	255.72	32.06	87.6286
32.5163	137.52	32.08	63.1011
32.5366	128.04	32.1	53.483
32.5569	133.68	32.12	58.9607
32.5772	92.34	32.14	71.1422
32.5975	66.96	32.16	68.6707
32.6178	74.94	32.18	56.4916
32.6381	84.12	32.2	50.2949
32.6584	64.44	32.22	51.0281
32.6787	42.24	32.24	57.1678
32.699	34.74	32.26	68.8521
32.7193	34.2	32.28	89.4857
32.7396	17.88	32.3	128.183
32.7599	19.86	32.32	198.904
32.7802	25.5	32.34	301.253
32.8005	7.38	32.36	356.099
32.8208	9	32.38	352.802
32.8411	6.96	32.4	433.277
32.8614	37.8	32.42	688.908
32.8817	16.5	32.44	1125.22
32.902	25.2	32.46	1331.07
32.9223	4.62	32.48	972.045
32.9426	20.34	32.5	624.283
32.9629	11.7	32.52	507.42
32.9832	16.14	32.54	585.951
33.0035	11.1	32.56	700.15
33.0238	16.44	32.58	571.31
33.0441	54.36	32.6	366.122
33.0644	69.36	32.62	253.652
33.0847	134.22	32.64	209.384
33.105	269.82	32.66	163.488
33.1253	363.78	32.68	115.976
33.1456	291.24	32.7	88.3694
33.1659	180.06	32.72	79.3607
33.1862	171.24	32.74	82.4982
33.2065	208.98	32.76	77.5902
33.2268	154.08	32.78	58.5374
33.2471	98.4	32.8	42.8978
33.2674	26.7	32.82	33.6685
33.2877	15.6	32.84	28.3669
33.308	9.66	32.86	25.0604
33.3283	21.48	32.88	23.0414
33.3486	5.52	32.9	21.5051
33.3689	6.06	32.92	20.4691
33.3892	4.68	32.94	19.9005
33.4095	11.94	32.96	19.7446
33.4298	13.02	32.98	20.0127
33.4501	29.1	33	20.7593
33.4704	12.6	33.02	22.0938
33.4907	73.62	33.04	24.2864
33.511	76.62	33.06	27.5134
33.5313	65.76	33.08	32.3542
33.5516	45.48	33.1	40.0973
33.5719	45.9	33.12	53.2677
33.5922	69.54	33.14	78.3844
33.6125	67.68	33.16	130.17
33.6328	92.34	33.18	228.735
33.6531	197.46	33.2	354.281
33.6734	369.54	33.22	370.319
33.6937	507.72	33.24	265.824
33.714	447.12	33.26	179.314
33.7343	280.98	33.28	158.063
33.7546	232.68	33.3	189.936
33.7749	269.94	33.32	217.951
33.7952	251.46	33.34	175.644
33.8155	145.2	33.36	110.777
33.8358	38.94	33.38	68.4759
33.8561	19.98	33.4	46.862
33.8764	21.24	33.42	36.0262
33.8967	22.86	33.44	30.2384
33.917	19.14	33.46	26.9491
33.9373	39.3	33.48	25.29
33.9576	66.6	33.5	23.762
33.9779	64.2	33.52	24.8741
33.9982	37.8	33.54	28.1775
34.0185	44.82	33.56	35.5558
34.0388	38.16	33.58	49.671
34.0591	36.6	33.6	66.4887
34.0794	31.68	33.62	67.6449
34.0997	43.68	33.64	57.398
34.12	20.82	33.66	54.8474
34.1403	43.38	33.68	63.5636
34.1606	26.82	33.7	84.9973
34.1809	74.28	33.72	120.001
34.2012	158.34	33.74	178.561
34.2215	342.9	33.76	296.178
34.2418	537.48	33.78	459.02
34.2621	548.4	33.8	475.38
34.2824	355.26	33.82	323.474
34.3027	241.62	33.84	214.006
34.323	299.94	33.86	188.701
34.3433	333.06	33.88	231.232
34.3636	250.8	33.9	280.45
34.3839	100.08	33.92	228.926
34.4042	68.04	33.94	143.75
34.4245	25.56	33.96	91.8855
34.4448	13.92	33.98	68.9016
34.4651	20.46	34	64.0947
34.4854	42.48	34.02	74.3421
34.5057	93.78	34.04	98.1477
34.526	126.36	34.06	110.489
34.5463	139.08	34.08	87.5196
34.5666	83.52	34.1	64.6672
34.5869	53.22	34.12	56.8041
34.6072	85.5	34.14	62.5547
34.6275	67.14	34.16	75.894
34.6478	42.12	34.18	77.9906
34.6681	11.76	34.2	69.6354
34.6884	1.2	34.22	68.76
34.7087	-7.62	34.24	79.8311
34.729	35.4	34.26	107.222
34.7493	21.42	34.28	167.729
34.7696	73.08	34.3	292.154
34.7899	143.76	34.32	495.058
34.8102	211.92	34.34	623.361
34.8305	167.16	34.36	497.363
34.8508	119.34	34.38	324.539
34.8711	137.52	34.4	247.369
34.8914	163.56	34.42	270.195
34.9117	109.44	34.44	352.538
34.932	73.62	34.46	356.522
34.9523	46.32	34.48	248.843
34.9726	27.96	34.5	152.552
34.9929	22.8	34.52	101.774
35.0132	-10.14	34.54	82.1825
35.0335	9.9	34.56	79.3684
35.0538	9.36	34.58	85.6366
35.0741	41.76	34.6	108.384
35.0944	44.22	34.62	143.258
35.1147	25.14	34.64	137.671
35.135	63.54	34.66	95.9094
35.1553	106.5	34.68	68.2861
35.1756	129.18	34.7	61.7808
35.1959	98.88	34.72	72.4026
35.2162	50.34	34.74	86.4073
35.2365	41.34	34.76	75.8083
35.2568	60	34.78	56.1695
35.2771	53.04	34.8	46.2824
35.2974	31.5	34.82	46.7343
35.3177	17.22	34.84	58.2294
35.338	38.52	34.86	86.3806
35.3583	34.02	34.88	138.317
35.3786	29.4	34.9	190.338
35.3989	25.14	34.92	187.509
35.4192	14.88	34.94	170.99
35.4395	12	34.96	158.171
35.4598	3.84	34.98	130.82
35.4801	-0.96	35	123.548
35.5004	4.98	35.02	125.779
35.5207	6.36	35.04	109.38
35.541	-19.44	35.06	96.6006
35.5613	-6.78	35.08	82.2004
35.5816	3.36	35.1	61.8074
35.6019	-3.54	35.12	53.0927
35.6222	-6.06	35.14	58.6332
35.6425	-1.2	35.16	68.3726
35.6628	17.64	35.18	63.9755
35.6831	31.68	35.2	59.4598
35.7034	34.92	35.22	67.4187
35.7237	18.84	35.24	80.5556
35.744	2.58	35.26	99.1035
35.7643	-12.3	35.28	103.612
35.7846	17.22	35.3	77.1556
35.8049	12.96	35.32	55.8582
35.8252	3.36	35.34	49.3554
35.8455	-0.06	35.36	49.59
35.8658	10.44	35.38	54.1531
35.8861	-0.72	35.4	54.3737
35.9064	8.22	35.42	50.005
35.9267	69.66	35.44	51.9098
35.947	127.02	35.46	46.327
35.9673	148.98	35.48	32.3941
35.9876	79.5	35.5	23.0969
36.0079	48.9	35.52	19.7995
36.0282	37.38	35.54	21.8907
36.0485	70.26	35.56	26.0075
36.0688	49.02	35.58	23.816
36.0891	24.6	35.6	17.5296
36.1094	38.1	35.62	13.3614
36.1297	88.08	35.64	11.5704
36.15	100.32	35.66	11.3156
36.1703	77.16	35.68	12.2568
36.1906	40.8	35.7	14.8011
36.2109	42.78	35.72	20.8111
36.2312	39.36	35.74	32.4938
36.2515	50.76	35.76	47.4309
36.2718	24.54	35.78	47.0795
36.2921	20.22	35.8	33.8056
36.3124	7.8	35.82	25.2819
36.3327	24.48	35.84	23.911
36.353	60.48	35.86	28.544
36.3733	129.48	35.88	36.0925
36.3936	241.5	35.9	36.7011
36.4139	337.62	35.92	33.2793
36.4342	269.46	35.94	34.7417
36.4545	156.24	35.96	44.1517
36.4748	140.64	35.98	64.9295
36.4951	171.72	36	105.862
36.5154	179.04	36.02	172.543
36.5357	106.62	36.04	206.469
36.556	67.44	36.06	153.701
36.5763	24.3	36.08	99.9423
36.5966	33.72	36.1	78.1185
36.6169	40.5	36.12	84.1065
36.6372	99.24	36.14	111.295
36.6575	196.92	36.16	126.046
36.6778	269.1	36.18	103.526
36.6981	258.9	36.2	89.7925
36.7184	199.26	36.22	101.479
36.7387	210.06	36.24	112.337
36.759	250.98	36.26	88.0885
36.7793	230.94	36.28	61.0452
36.7996	140.4	36.3	49.3299
36.8199	121.26	36.32	50.7832
36.8402	97.02	36.34	62.8916
36.8605	99.18	36.36	73.1745
36.8808	111.18	36.38	66.2164
36.9011	185.64	36.4	59.5734
36.9214	369.48	36.42	64.7264
36.9417	407.46	36.44	87.3596
36.962	278.82	36.46	140.165
36.9823	173.1	36.48	239.497
37.0026	170.34	36.5	347.267
37.0229	199.98	36.52	325.979
37.0432	209.04	36.54	219.571
37.0635	113.16	36.56	147.883
37.0838	53.28	36.58	130.68
37.1041	29.04	36.6	159.414
37.1244	37.68	36.62	204.878
37.1447	35.28	36.64	193.916
37.165	41.46	36.66	138.868
37.1853	29.52	36.68	99.918
37.2056	51.6	36.7	87.5192
37.2259	94.62	36.72	98.6724
37.2462	199.68	36.74	138.812
37.2665	288.9	36.76	216.91
37.2868	254.04	36.78	293.983
37.3071	154.14	36.8	289.557
37.3274	133.92	36.82	271.672
37.3477	147.18	36.84	238.768
37.368	191.22	36.86	192.134
37.3883	167.64	36.88	185.346
37.4086	141.6	36.9	204.302
37.4289	158.4	36.92	198.518
37.4492	240.9	36.94	192.13
37.4695	237.96	36.96	194.387
37.4898	310.74	36.98	210.906
37.5101	612.72	37	287.219
37.5304	1025.52	37.02	403.307
37.5507	1290.3	37.04	399.339
37.571	959.52	37.06	274.817
37.5913	560.34	37.08	180.441
37.6116	474.72	37.1	148.153
37.6319	619.08	37.12	167.977
37.6522	644.16	37.14	220.469
37.6725	467.22	37.16	228.546
37.6928	317.28	37.18	166.892
37.7131	294.72	37.2	111.692
37.7334	225.48	37.22	84.1257
37.7537	149.58	37.24	75.7364
37.774	108.9	37.26	80.3274
37.7943	121.98	37.28	100.192
37.8146	142.08	37.3	148.301
37.8349	96.84	37.32	245.094
37.8552	71.28	37.34	375.126
37.8755	44.4	37.36	383.843
37.8958	33.12	37.38	265.059
37.9161	50.64	37.4	179.027
37.9364	110.4	37.42	151.491
37.9567	124.68	37.44	173.993
37.977	149.58	37.46	233.595
37.9973	124.92	37.48	263.568
38.0176	75.3	37.5	230.355
38.0379	116.4	37.52	223.414
38.0582	125.58	37.54	251.57
38.0785	99.72	37.56	247.735
38.0988	84.6	37.58	236.351
38.1191	59.58	37.6	293.106
38.1394	55.92	37.62	459.799
38.1597	58.56	37.64	712.139
38.18	99.36	37.66	765.843
38.2003	164.94	37.68	543.57
38.2206	169.2	37.7	347.629
38.2409	202.56	37.72	267.709
38.2612	229.2	37.74	290.957
38.2815	393.66	37.76	395.464
38.3018	464.52	37.78	471.71
38.3221	412.38	37.8	418.9
38.3424	277.26	37.82	337.238
38.3627	189.54	37.84	229.351
38.383	228.66	37.86	148.289
38.4033	266.28	37.88	108.697
38.4236	250.62	37.9	98.7912
38.4439	278.46	37.92	111.183
38.4642	337.2	37.94	127.983
38.4845	306.24	37.96	111.632
38.5048	193.08	37.98	83.5735
38.5251	140.28	38	70.4569
38.5454	121.26	38.02	75.1028
38.5657	182.82	38.04	100.156
38.586	147.24	38.06	142.423
38.6063	106.2	38.08	157.862
38.6266	69.24	38.1	131.915
38.6469	31.02	38.12	109.28
38.6672	30	38.14	89.3658
38.6875	33.54	38.16	82.606
38.7078	20.16	38.18	94.5306
38.7281	13.86	38.2	109.201
38.7484	38.76	38.22	103.494
38.7687	41.04	38.24	99.6489
38.789	78.12	38.26	107.831
38.8093	99.3	38.28	137.282
38.8296	102.48	38.3	192.97
38.8499	63.42	38.32	229.897
38.8702	57.12	38.34	242.653
38.8905	89.22	38.36	295.506
38.9108	108.12	38.38	335.636
38.9311	149.88	38.4	327.59
38.9514	239.64	38.42	314.257
38.9717	281.1	38.44	264.959
38.992	265.98	38.46	212.7
39.0123	238.32	38.48	201.33
39.0326	276.42	38.5	221.985
39.0529	242.82	38.52	232.281
39.0732	226.98	38.54	261.612
39.0935	174.66	38.56	304.903
39.1138	124.44	38.58	312.713
39.1341	114.6	38.6	229.656
39.1544	79.92	38.62	145.348
39.1747	59.52	38.64	103.462
39.195	47.58	38.66	96.9939
39.2153	40.56	38.68	117.736
39.2356	16.62	38.7	147.033
39.2559	37.44	38.72	132.278
39.2762	34.86	38.74	88.2958
39.2965	34.32	38.76	57.7696
39.3168	37.2	38.78	42.2933
39.3371	37.56	38.8	35.2405
39.3574	55.8	38.82	32.1574
39.3777	96.9	38.84	32.7374
39.398	166.86	38.86	36.6399
39.4183	374.52	38.88	46.9121
39.4386	795.3	38.9	64.7914
39.4589	1186.74	38.92	77.389
39.4792	1135.32	38.94	67.8521
39.4995	749.04	38.96	57.4241
39.5198	551.64	38.98	57.9743
39.5401	675.78	39	71.6576
39.5604	877.8	39.02	105.378
39.5807	770.46	39.04	167.859
39.601	446.22	39.06	248.712
39.6213	266.82	39.08	293.607
39.6416	191.04	39.1	283.547
39.6619	188.82	39.12	279.11
39.6822	149.16	39.14	235.205
39.7025	89.64	39.16	176.66
39.7228	120	39.18	161.629
39.7431	153.66	39.2	174.99
39.7634	266.52	39.22	171.683
39.7837	298.62	39.24	160.675
39.804	226.38	39.26	147.78
39.8243	112.2	39.28	109.252
39.8446	134.1	39.3	76.2712
39.8649	199.74	39.32	59.2676
39.8852	213.12	39.34	52.2702
39.9055	247.56	39.36	50.6536
39.9258	317.34	39.38	52.6695
39.9461	379.98	39.4	57.6625
39.9664	342.3	39.42	65.9738
39.9867	217.2	39.44	79.4364
40.007	153.24	39.46	100.445
40.0273	165.06	39.48	136.07
40.0476	202.32	39.5	203.758
40.0679	164.94	39.52	342.427
40.0882	117.24	39.54	606.254
40.1085	78.48	39.56	949.932
40.1288	59.52	39.58	1014.99
40.1491	63.06	39.6	718.134
40.1694	118.98	39.62	478.067
40.1897	153.9	39.64	410.296
40.21	170.34	39.66	463.103
40.2303	170.88	39.68	556.715
40.2506	188.52	39.7	632.943
40.2709	204.96	39.72	533.005
40.2912	165.36	39.74	351.99
40.3115	114.96	39.76	247.351
40.3318	82.92	39.78	217.827
40.3521	108.3	39.8	218.832
40.3724	136.2	39.82	233.449
40.3927	92.34	39.84	301.825
40.413	99.42	39.86	396.83
40.4333	86.4	39.88	361.977
40.4536	71.64	39.9	243.713
40.4739	76.26	39.92	169.435
40.4942	51.6	39.94	147.674
40.5145	53.76	39.96	169.665
40.5348	56.46	39.98	234.661
40.5551	63.36	40	312.472
40.5754	57.06	40.02	356.365
40.5957	56.4	40.04	423.089
40.616	92.88	40.06	413.573
40.6363	164.28	40.08	282.065
40.6566	333.36	40.1	179.589
40.6769	478.98	40.12	134.853
40.6972	426.12	40.14	134.793
40.7175	266.46	40.16	172.583
40.7378	179.1	40.18	223.209
40.7581	195.72	40.2	205.529
40.7784	286.5	40.22	148.004
40.7987	253.92	40.24	118.996
40.819	155.64	40.26	127.034
40.8393	119.34	40.28	166.118
40.8596	142.98	40.3	200.475
40.8799	250.74	40.32	210.674
40.9002	453.06	40.34	245.161
40.9205	560.46	40.36	250.486
40.9408	428.46	40.38	186.893
40.9611	240.42	40.4	141.578
40.9814	192.54	40.42	133.675
41.0017	242.46	40.44	132.67
41.022	308.04	40.46	133.366
41.0423	255.9	40.48	150.773
41.0626	141	40.5	146.494
41.0829	69.84	40.52	123.511
41.1032	34.14	40.54	115.935
41.1235	35.88	40.56	101.811
41.1438	67.86	40.58	74.9468
41.1641	64.2	40.6	56.7464
41.1844	117.6	40.62	49.539
41.2047	224.64	40.64	51.9974
41.225	327.42	40.66	62.5638
41.2453	316.86	40.68	77.1161
41.2656	234.96	40.7	84.525
41.2859	145.26	40.72	95.7276
41.3062	135.42	40.74	134.687
41.3265	158.7	40.76	222.24
41.3468	172.86	40.78	350.328
41.3671	129.54	40.8	376.046
41.3874	75.3	40.82	259.392
41.4077	36.36	40.84	164.325
41.428	4.14	40.86	124.726
41.4483	13.86	40.88	128.461
41.4686	22.2	40.9	170.522
41.4889	8.82	40.92	233.93
41.5092	15.36	40.94	241.403
41.5295	17.34	40.96	207.937
41.5498	-0.42	40.98	225.912
41.5701	16.56	41	323.118
41.5904	28.38	41.02	446.617
41.6107	20.28	41.04	423.733
41.631	32.34	41.06	280.115
41.6513	38.52	41.08	176.839
41.6716	74.52	41.1	135.92
41.6919	84.78	41.12	143.864
41.7122	87.42	41.14	193.278
41.7325	77.28	41.16	247.517
41.7528	45.9	41.18	222.349
41.7731	64.26	41.2	149.305
41.7934	90.6	41.22	101.48
41.8137	202.02	41.24	83.829
41.834	349.92	41.26	90.3222
41.8543	500.1	41.28	123.015
41.8746	542.46	41.3	183.317
41.8949	369.24	41.32	228.152
41.9152	245.34	41.34	227.853
41.9355	267.06	41.36	201.58
41.9558	313.8	41.38	141.923
41.9761	305.22	41.4	102.214
41.9964	236.16	41.42	95.9643
42.0167	136.26	41.44	114.771
42.037	119.4	41.46	128.709
42.0573	142.68	41.48	123.559
42.0776	203.52	41.5	105.608
42.0979	229.86	41.52	71.9493
42.1182	177.36	41.54	47.1378
42.1385	83.82	41.56	33.9371
42.1588	67.8	41.58	27.4099
42.1791	103.62	41.6	24.1421
42.1994	111.06	41.62	22.567
42.2197	118.32	41.64	22.2598
42.24	53.7	41.66	23.1269
42.2603	72.9	41.68	25.5384
42.2806	70.5	41.7	30.7971
42.3009	111.96	41.72	40.5342
42.3212	151.62	41.74	56.6026
42.3415	145.86	41.76	77.9016
42.3618	69.9	41.78	102.144
42.3821	62.88	41.8	101.061
42.4024	59.58	41.82	81.2616
42.4227	73.56	41.84	69.5296
42.443	84.12	41.86	70.8547
42.4633	52.44	41.88	86.1841
42.4836	44.52	41.9	118.676
42.5039	25.56	41.92	180.448
42.5242	29.28	41.94	280.192
42.5445	30.36	41.96	417.102
42.5648	41.52	41.98	475.956
42.5851	100.02	42	381.275
42.6054	181.32	42.02	282.4
42.6257	271.44	42.04	207.871
42.646	221.22	42.06	169.924
42.6663	133.44	42.08	185.785
42.6866	81.84	42.1	244.365
42.7069	89.46	42.12	279.198
42.7272	153.84	42.14	246.506
42.7475	209.52	42.16	226.857
42.7678	230.88	42.18	243.827
42.7881	271.62	42.2	259.034
42.8084	219.3	42.22	199.304
42.8287	137.94	42.24	127.049
42.849	80.82	42.26	87.0806
42.8693	74.16	42.28	73.5924
42.8896	119.52	42.3	80.2703
42.9099	134.88	42.32	105.871
42.9302	110.04	42.34	132.844
42.9505	29.52	42.36	121.006
42.9708	36.06	42.38	103.816
42.9911	49.5	42.4	116.779
43.0114	56.7	42.42	157.766
43.0317	56.58	42.44	169.191
43.052	33	42.46	120.763
43.0723	12.72	42.48	77.9036
43.0926	16.44	42.5	57.4227
43.1129	32.88	42.52	53.9319
43.1332	39.96	42.54	64.5959
43.1535	16.38	42.56	87.8237
43.1738	40.02	42.58	100.808
43.1941	61.86	42.6	82.4415
43.2144	115.98	42.62	65.2597
43.2347	163.62	42.64	63.6968
43.255	194.46	42.66	80.414
43.2753	121.38	42.68	122.08
43.2956	54.78	42.7	195.348
43.3159	74.34	42.72	261.122
43.3362	89.88	42.74	226.209
43.3565	114.96	42.76	159.119
43.3768	106.68	42.78	112.098
43.3971	49.26	42.8	92.5956
43.4174	21.06	42.82	101.138
43.4377	7.86	42.84	138.09
43.458	0.48	42.86	195.257
43.4783	-1.26	42.88	231.919
43.4986	-3.9	42.9	258.846
43.5189	0	42.92	231.805
43.5392	-3.12	42.94	150.717
[truncated: 353 more rows]

## Sheet: Figure S5
T / K	χT experimental / cm3 K mol-1	T / K	χT calculated / cm3 K mol-1
1.79987	9.85149	0.0001	10.0225
1.88847	9.99607	7.05085	10.10956
2.02734	10.43428	12.1017	10.17193
2.16822	10.76988	17.15254	10.23429
2.31195	11.01235	22.20339	10.29656
2.45658	11.17575	27.25424	10.35837
2.60596	11.27285	32.30509	10.41908
2.7541	11.27809	37.35593	10.47795
2.90506	11.28077	42.40678	10.53434
3.05716	11.26805	47.45763	10.58784
3.21027	11.2462	52.50848	10.63822
3.36366	11.21984	57.55932	10.68541
3.52243	11.2116	62.61017	10.72944
3.68111	11.25125	67.66102	10.77042
3.83854	11.23955	72.71186	10.80849
3.99583	11.23241	77.76271	10.84383
4.15629	11.22441	82.81356	10.87662
4.31691	11.1173	87.86441	10.90704
4.47721	11.06413	92.91525	10.93528
4.64051	11.01558	97.9661	10.9615
4.80349	10.97655	103.01695	10.98587
4.96846	10.964	108.0678	11.00853
5.13565	11.02373	113.11864	11.02962
5.29904	11.06355	118.16949	11.04927
5.46558	11.0531	123.22034	11.06759
5.63172	11.00792	128.27119	11.08469
5.80002	11.01814	133.32203	11.10066
5.9708	11.05913	138.37288	11.1156
6.13801	11.04424	143.42373	11.12959
6.30659	11.09819	148.47458	11.14269
6.47467	11.13621	153.52542	11.15498
6.64426	11.15366	158.57627	11.16651
6.81513	11.16196	163.62712	11.17735
6.98529	11.15539	168.67797	11.18753
7.15743	11.12297	173.72881	11.19712
7.32974	11.11801	178.77966	11.20615
7.49795	11.14681	183.83051	11.21466
7.6702	11.14309	188.88136	11.22269
7.84233	11.13531	193.9322	11.23027
8.01419	11.12772	198.98305	11.23743
8.18632	11.13959	204.0339	11.24421
8.35816	11.14	209.08475	11.25062
8.52939	11.11394	214.13559	11.25669
8.70105	11.06253	219.18644	11.26244
8.87487	11.03006	224.23729	11.2679
9.04933	11.03715	229.28814	11.27308
9.22769	11.06248	234.33898	11.278
9.40061	11.06078	239.38983	11.28268
9.57612	11.05963	244.44068	11.28713
9.75341	11.05787	249.49153	11.29137
9.92947	11.05479	254.54237	11.29541
10.10227	11.04079	259.59322	11.29925
10.27898	11.04346
10.45714	11.0671
10.63275	11.08352
10.80689	11.11034
10.98153	11.13176
11.16069	11.16058
11.33988	11.19552
11.5141	11.2249
11.68742	11.24599
11.86367	11.26572
12.03953	11.27734
12.21551	11.28806
12.39123	11.28896
12.56807	11.28216
12.74451	11.27069
12.92031	11.23073
13.09706	11.19391
13.27527	11.17056
13.45076	11.13026
13.62764	11.07678
13.80461	11.03454
13.98171	10.99672
14.16027	10.95271
14.33827	10.90604
14.51785	10.85206
14.6964	10.78883
14.87283	10.72025
15.05212	10.65894
15.28653	10.63094
15.54021	10.58215
15.74495	10.50625
15.92826	10.43379
16.11101	10.37863
16.29852	10.33739
16.48487	10.30663
16.66503	10.28323
16.84784	10.26796
17.03277	10.25894
17.21181	10.24988
17.3869	10.24173
17.56565	10.23767
17.74522	10.23417
17.92482	10.23252
18.10076	10.22935
18.28311	10.2303
18.46229	10.23026
18.64506	10.23147
18.82277	10.23026
18.99968	10.22907
19.17913	10.22992
19.35932	10.23202
19.53799	10.23281
19.71443	10.23225
19.89464	10.23422
20.07479	10.23559
20.25396	10.23652
20.43329	10.23778
20.61285	10.23917
20.79176	10.24081
20.97126	10.24169
21.14934	10.24297
21.33969	10.24695
21.51958	10.24824
21.69737	10.24853
21.88578	10.24808
22.06619	10.25528
22.24549	10.25776
22.42508	10.25961
22.60669	10.26202
22.78527	10.2641
22.96425	10.26577
23.14425	10.26793
23.32428	10.27053
23.50677	10.27356
23.68599	10.27541
23.86516	10.27735
24.04622	10.2794
24.23068	10.28313
24.40973	10.28485
24.58906	10.28677
24.76867	10.28973
24.94926	10.29255
25.12783	10.29467
25.30745	10.29653
25.48926	10.29739
25.67527	10.30198
25.85652	10.30449
26.0373	10.30771
26.21895	10.31046
26.39904	10.31247
26.58095	10.31561
26.75725	10.3168
26.9371	10.31932
27.11758	10.32211
27.29905	10.3251
27.47498	10.32594
27.65829	10.32964
27.84003	10.33264
28.02052	10.33502
28.19898	10.337
28.38191	10.34059
28.56084	10.34274
28.74243	10.34593
28.92488	10.34844
29.10681	10.351
29.28789	10.35327
29.472	10.35628
29.65796	10.35967
29.84277	10.36193
30.01978	10.36277
30.19542	10.36425
30.37685	10.36724
30.5603	10.37049
30.73787	10.3722
30.91989	10.37495
31.09996	10.37743
31.28111	10.38037
31.45938	10.38269
31.64092	10.38554
31.8214	10.388
31.99962	10.38982
32.18256	10.39301
32.35984	10.3944
32.53962	10.39634
32.72318	10.39901
32.9063	10.40252
33.0878	10.40496
33.26355	10.40587
33.44413	10.40837
33.62505	10.41085
33.80535	10.41333
33.98472	10.41524
34.16408	10.41739
34.34567	10.42049
34.52576	10.42267
34.70672	10.42517
34.88535	10.42642
35.07043	10.42832
35.25576	10.4316
35.43401	10.43322
35.61848	10.4364
35.79827	10.43843
35.9778	10.44031
36.15999	10.44253
36.33996	10.44453
36.52032	10.4468
36.69926	10.44884
36.87826	10.45068
37.05949	10.45298
37.24006	10.45513
37.41829	10.45679
37.59655	10.4586
37.77759	10.46101
37.95898	10.46315
38.14241	10.46567
38.31961	10.46675
38.50016	10.46886
38.68212	10.47128
38.86531	10.47396
39.0512	10.47538
39.24223	10.47842
39.41937	10.48066
39.59875	10.48335
39.77947	10.48633
39.96071	10.48931
40.14018	10.49191
40.32092	10.49462
40.50029	10.49688
40.67816	10.49888
40.85849	10.50124
41.03756	10.50348
41.22122	10.50625
41.40016	10.50785
41.58498	10.51076
41.7642	10.51252
41.94473	10.51487
42.12562	10.51715
42.30767	10.51985
42.48803	10.52195
42.66936	10.52442
42.85015	10.52663
43.03037	10.52865
43.209	10.53036
43.39054	10.5329
43.57398	10.53539
43.7522	10.53676
43.93339	10.53899
44.11258	10.54077
44.29186	10.54236
44.47369	10.54488
44.65464	10.54714
44.83379	10.54863
45.01639	10.55068
45.19446	10.55207
45.37592	10.55431
45.55697	10.55612
45.73553	10.55822
45.91752	10.56113
46.0977	10.56076
46.27868	10.56426
46.46341	10.56653
46.64248	10.56762
46.82194	10.56882
47.00813	10.57206
47.18893	10.57371
47.36187	10.5737
47.54058	10.5745
47.72912	10.57747
47.91156	10.57909
48.09019	10.58001
48.27055	10.58054
48.44993	10.58208
48.72105	10.56562
48.99519	10.58701
49.17496	10.58806
49.35375	10.58908
49.53669	10.591
49.7164	10.59196
49.90279	10.59476
50.08275	10.59602
50.25929	10.59676
50.43924	10.59854
50.61976	10.59973
50.80389	10.60202
50.98072	10.60267
51.16272	10.604
51.34102	10.60558
51.52181	10.60649
51.70288	10.60805
51.88737	10.60997
52.06796	10.61151
52.25408	10.61426
52.43831	10.61653
52.61594	10.61712
52.79519	10.6183
52.96922	10.61858
53.15903	10.62212
53.34257	10.62455
53.52062	10.62595
53.70033	10.62718
53.88095	10.62868
54.06316	10.63081
54.24097	10.6319
54.42289	10.63388
54.60746	10.63648
54.79133	10.63894
54.97149	10.64029
55.15568	10.64289
55.3332	10.64422
55.51286	10.64597
55.69602	10.64771
55.87434	10.64904
56.05768	10.65134
56.23951	10.65318
56.41867	10.65437
56.59824	10.6558
56.77761	10.65707
56.96215	10.65935
57.14227	10.66044
57.32512	10.66216
57.51013	10.66431
57.69165	10.66619
57.87041	10.66715
58.04893	10.66842
58.22814	10.66981
58.41273	10.67178
58.58714	10.67182
58.77163	10.67414
58.95619	10.67619
59.13793	10.6778
59.321	10.6799
59.50426	10.68156
59.68066	10.68213
59.86262	10.68364
60.04785	10.68552
60.2281	10.68714
60.4097	10.68862
60.59294	10.69031
60.7713	10.69134
60.95467	10.69305
61.13815	10.69469
61.31737	10.69617
61.49751	10.69802
61.67658	10.69924
61.8597	10.70119
62.04513	10.70366
62.22449	10.70487
62.40047	10.70539
62.58238	10.70743
62.76669	10.70956
62.94979	10.71142
63.12689	10.71259
63.30316	10.71358
63.48373	10.71511
63.67367	10.71756
63.8515	10.71829
64.03111	10.71935
64.20905	10.72024
64.39618	10.7227
64.57846	10.72427
64.7576	10.72573
64.94489	10.72745
65.13161	10.72946
65.31564	10.73165
65.50456	10.73541
65.68813	10.73885
65.8657	10.74116
66.04331	10.74244
66.22187	10.74335
66.40018	10.74402
66.58127	10.74546
66.7607	10.74678
66.93915	10.7475
67.11905	10.74857
67.29932	10.74988
67.47363	10.75028
67.65728	10.75206
67.84079	10.75389
68.01628	10.75421
68.19609	10.75432
68.3801	10.7569
68.56234	10.75903
68.74447	10.76034
68.92833	10.76193
69.1155	10.76406
69.29887	10.76533
69.47309	10.76588
69.65221	10.76655
69.82777	10.76617
70.01043	10.76882
70.20043	10.77123
70.37856	10.77183
70.55914	10.77279
70.73893	10.77415
70.92354	10.77593
71.10585	10.7775
71.28399	10.7786
71.46265	10.77997
71.64038	10.78089
71.8239	10.78285
72.00713	10.78464
72.18961	10.78613
72.37025	10.78753
72.55052	10.78862
72.73389	10.79026
72.91172	10.79113
73.09345	10.79276
73.27568	10.79462
73.45653	10.79593
73.64111	10.79768
73.82333	10.79923
73.99801	10.79925
74.18279	10.80129
74.37585	10.80371
74.55904	10.80549
74.73778	10.80617
74.92156	10.80731
75.10766	10.80942
75.28397	10.80986
75.46468	10.8111
75.64926	10.81287
75.82689	10.81359
76.00869	10.81516
76.19058	10.81651
76.36964	10.81729
76.55431	10.81896
76.73642	10.82067
76.91901	10.82222
77.10262	10.82391
77.28323	10.82496
77.46169	10.82584
77.64017	10.82691
77.82536	10.82892
78.00655	10.83005
78.1924	10.83186
78.36787	10.83234
78.54996	10.83372
78.73273	10.83547
78.91475	10.83668
79.09702	10.83819
79.27177	10.83885
79.45515	10.84038
79.64109	10.84228
79.82111	10.8435
80.0055	10.84537
80.18409	10.84604
80.3675	10.84735
80.55384	10.84936
80.73806	10.85114
80.91709	10.8524
81.09319	10.85283
81.27557	10.85431
81.45939	10.85573
81.63883	10.8568
81.82163	10.85791
82.00225	10.85918
82.17729	10.85951
82.35574	10.86046
82.53831	10.86199
82.72277	10.86364
82.90808	10.86537
83.0843	10.86577
83.26823	10.86723
83.45215	10.86858
83.62772	10.86913
83.8077	10.8703
83.9892	10.87165
84.17068	10.87284
84.35296	10.87404
84.53386	10.87538
84.72094	10.87713
84.90231	10.87811
85.08249	10.87922
85.2649	10.88066
85.44852	10.88217
85.63122	10.88367
85.81809	10.88493
86.00249	10.88646
86.17929	10.88694
86.36287	10.88827
86.54899	10.88979
86.73447	10.89126
86.91725	10.89261
87.10415	10.89376
87.29058	10.89526
87.47414	10.89665
87.65415	10.89759
87.83389	10.89843
88.0118	10.89932
88.18967	10.90025
88.3739	10.90185
88.55891	10.9031
88.73882	10.90393
88.92101	10.9049
89.10036	10.90579
89.27921	10.90655
89.46656	10.90871
89.64674	10.90958
89.82652	10.91024
90.01453	10.91222
90.19485	10.91316
90.37429	10.91422
90.5576	10.91571
90.73787	10.91668
90.92165	10.91809
91.10739	10.91939
91.2875	10.92023
91.46626	10.92101
91.64766	10.92202
91.83398	10.92387
92.012	10.92564
92.19302	10.92673
92.37717	10.92829
92.55403	10.92898
92.73681	10.93048
92.9179	10.93125
93.10012	10.93256
93.27868	10.93309
93.46133	10.93436
93.64381	10.93573
93.82161	10.93642
94.00393	10.93755
94.1833	10.93816
94.36499	10.9394
94.5481	10.94036
94.73206	10.9416
94.91375	10.94257
95.09583	10.94367
95.28066	10.94501
95.45886	10.94573
95.64816	10.94788
95.83311	10.94885
96.01066	10.9499
96.19167	10.95111
96.3689	10.95172
96.55106	10.95272
96.73606	10.95406
96.91218	10.9546
97.09199	10.95541
97.27611	10.95669
97.4589	10.95812
97.63579	10.95841
97.81647	10.9593
97.99841	10.96032
98.17498	10.96091
98.36036	10.96229
98.54535	10.96378
98.73626	10.96433
98.92785	10.96535
99.10765	10.96651
99.28794	10.9679
99.46719	10.96869
99.64742	10.9701
99.82698	10.97091
100.00917	10.97195
100.19264	10.9729
100.37167	10.97348
100.55518	10.9745
100.73896	10.9756
100.92323	10.97697
101.10183	10.97742
101.28441	10.97859
101.46948	10.97782
101.64848	10.98077
101.834	10.98232
102.0238	10.98432
102.20703	10.98519
102.38204	10.98545
102.55864	10.98609
102.74045	10.98739
102.92059	10.98809
103.09911	10.98888
103.2821	10.98989
103.46126	10.99044
103.64425	10.99143
103.82593	10.99242
104.01414	10.99392
104.1984	10.9951
104.37533	10.99538
104.55637	10.99613
104.73722	10.99705
104.9184	10.99815
105.09833	10.99915
105.28228	11.00039
105.46857	11.00177
105.64847	11.0023
105.8233	11.00257
106.01009	11.00384
106.19464	11.00516
106.37479	11.00606
106.55794	11.00721
106.73735	11.00783
106.92598	11.01006
107.1116	11.01148
107.28382	11.01205
107.46032	11.01256
107.63931	11.01295
107.82079	11.01379
108.00203	11.0146
108.18642	11.01547
108.3707	11.01741
108.5452	11.01798
108.72324	11.01874
108.90002	11.01918
109.07945	11.01955
109.25677	11.01996
109.44163	11.02139
109.63098	11.02291
109.80916	11.02329
109.98735	11.02376
110.17872	11.02541
110.36089	11.02599
110.53944	11.02683
110.72054	11.02746
110.90174	11.02833
111.08017	11.02889
111.27483	11.03101
111.46214	11.03164
111.64093	11.03196
111.81648	11.03187
111.99652	11.03249
112.17881	11.03318
112.36168	11.0342
112.54559	11.03524
112.72566	11.03593
112.90695	11.03692
113.08677	11.03769
113.26725	11.03851
113.45204	11.03979
113.63408	11.04074
113.81131	11.04099
113.99725	11.04209
114.17958	11.04312
114.35613	11.04335
114.53537	11.04389
114.71726	11.04474
114.90202	11.04601
115.08371	11.04676
115.26805	11.0476
115.4505	11.04844
115.62962	11.04878
115.81546	11.05029
116.00138	11.05151
116.17961	11.05193
116.36148	11.0528
116.54108	11.05332
116.722	11.05375
116.90622	11.05479
117.08887	11.05532
117.2738	11.05646
117.45111	11.05691
117.63228	11.05765
117.80962	11.05804
117.98959	11.0587
118.17551	11.05983
118.36216	11.06099
118.54097	11.06132
118.72074	11.06176
118.90408	11.06274
119.09069	11.06365
119.27568	11.06462
119.4586	11.06538
119.63427	11.06547
119.81674	11.06622
120.00341	11.06756
120.18724	11.06834
120.36603	11.06871
120.54348	11.06905
120.72932	11.07008
120.91174	11.07062
121.09589	11.0716
121.27841	11.07202
121.46177	11.07316
121.64465	11.07414
121.82989	11.07504
122.01118	11.07556
122.19136	11.07586
122.37485	11.07661
122.55818	11.07731
122.74081	11.07782
122.92397	11.07876
123.11314	11.07638
123.29046	11.07986
123.46859	11.08036
123.65619	11.08133
123.8463	11.08242
124.03203	11.083
124.21112	11.08226
124.38877	11.08355
124.56899	11.0834
124.75739	11.08467
124.94168	11.0848
125.12435	11.08526
125.30259	11.08521
125.48369	11.08576
125.66473	11.08617
125.84544	11.08694
126.0251	11.08704
126.20753	11.08735
126.39363	11.08833
126.57639	11.08847
126.75379	11.08842
126.93493	11.0889
127.11514	11.08907
127.29782	11.08983
127.48245	11.09043
127.66271	11.0905
127.84318	11.09072
128.02406	11.09093
128.20525	11.09138
128.39029	11.09204
128.5761	11.0929
128.75114	11.09275
128.92876	11.09317
129.10954	11.09327
129.2928	11.09366
129.4733	11.09366
129.65142	11.09108
129.83392	11.09323
130.01852	11.09331
130.19976	11.0939
130.38254	11.09441
130.56427	11.09494
130.7443	11.09521
130.92654	11.09557
131.10525	11.09612
131.28289	11.0965
131.47073	11.0979
131.65611	11.09878
131.83233	11.09918
132.01257	11.09919
132.18992	11.09935
132.36963	11.09946
132.55342	11.10012
132.73639	11.10119
132.92379	11.10253
133.11687	11.10382
133.29969	11.10453
133.48016	11.10447
133.66415	11.10514
133.84658	11.10587
134.03403	11.10691
134.21568	11.10732
134.3913	11.10771
134.57335	11.10815
134.75069	11.10818
134.93018	11.10863
135.1122	11.10907
135.29147	11.10951
135.47755	11.11065
135.66329	11.11149
135.83895	11.11176
136.01804	11.11208
136.20831	11.11347
136.39635	11.11432
136.57513	11.11431
136.75609	11.11503
136.94266	11.11562
137.12009	11.11605
137.30207	11.11641
137.48448	11.11712
137.66071	11.11715
137.84322	11.11769
138.02346	11.11802
138.20239	11.11847
138.38516	11.119
138.57148	11.12013
138.75616	11.12084
138.93487	11.12099
139.11491	11.12141
139.29694	11.1218
139.48298	11.12264
139.66702	11.12288
139.84728	11.12359
140.02782	11.124
140.21336	11.12466
140.39841	11.1253
140.58596	11.12684
140.76514	11.12672
140.94255	11.12697
141.12274	11.12763
141.30211	11.12798
141.48392	11.12838
141.66851	11.12933
141.85654	11.12984
142.03903	11.13003
142.21535	11.13004
142.39816	11.13066
142.57979	11.13066
142.75957	11.13115
142.93932	11.13204
143.12175	11.13276
143.30608	11.13337
143.4887	11.1335
143.67059	11.13435
143.85085	11.13424
144.03108	11.13483
144.21404	11.13523
144.39619	11.13579
144.57542	11.13588
144.76206	11.13677
144.94572	11.13735
145.12634	11.13772
145.30984	11.13837
145.49538	11.13937
145.67272	11.13944
145.85197	11.13971
146.03479	11.14024
146.22081	11.1407
146.4007	11.14148
146.58035	11.14143
146.7606	11.14204
146.94228	11.14216
147.12399	11.14265
147.30823	11.14314
147.48923	11.14351
147.67371	11.14396
147.85857	11.14464
148.04185	11.14521
148.22393	11.14561
148.40485	11.14621
148.58263	11.14671
148.76295	11.14708
148.94531	11.14802
149.1291	11.14853
149.31197	11.14887
149.48885	11.14875
149.67115	11.14898
149.8533	11.14956
150.03945	11.15025
150.22207	11.15107
150.40025	11.15148
150.58521	11.15187
150.77377	11.15223
150.96205	11.15259
151.13663	11.1522
151.32493	11.15343
151.50777	11.1537
151.68864	11.15406
151.87077	11.15422
152.05981	11.1546
152.24716	11.15474
152.42551	11.15487
152.61491	11.15602
152.79961	11.15652
152.97354	11.15662
153.15938	11.15698
153.34633	11.15802
153.52969	11.15821
153.70987	11.15831
153.89326	11.15889
154.07355	11.15923
154.25513	11.15977
154.44317	11.16038
154.62418	11.16158
154.80035	11.16054
154.98369	11.16159
155.1675	11.1618
155.34744	11.16226
155.5257	11.1629
155.70874	11.16289
155.90134	11.16409
156.08405	11.16469
156.25923	11.16437
156.44487	11.16516
156.62939	11.16562
156.81314	11.16555
157.00004	11.16632
157.17991	11.16643
157.35772	11.16642
157.53951	11.16686
157.72346	11.16747
157.90859	11.16794
158.09536	11.16852
158.27441	11.16853
158.46143	11.16942
158.66455	11.17123
158.85703	11.17168
159.03985	11.17104
159.22101	11.17121
159.4026	11.17118
159.57938	11.17125
159.76328	11.17147
159.94831	11.1722
160.12719	11.17268
160.30573	11.17289
160.48634	11.17315
160.671	11.1739
160.84908	11.17389
161.02953	11.17391
161.21056	11.17405
161.39057	11.17423
161.57608	11.17501
161.76041	11.17567
161.93847	11.1759
162.11665	11.17604
162.29584	11.17632
162.47375	11.1764
162.66443	11.17731
162.84935	11.17797
163.04025	11.17926
163.22676	11.1794
163.40091	11.17907
163.58194	11.17935
163.77375	11.18032
163.94611	11.18019
164.12884	11.18071
164.31318	11.18094
164.49117	11.18089
164.67382	11.18099
164.85781	11.18186
165.03554	11.18173
165.21708	11.18202
165.3953	11.18196
165.57265	11.18247
165.75783	11.18301
165.94547	11.18351
166.12656	11.18365
166.30345	11.18344
166.4875	11.18428
166.67056	11.18475
166.84911	11.18469
167.03805	11.18544
167.21987	11.18532
167.39787	11.18585
167.58266	11.18664
167.76213	11.18655
167.94542	11.18662
168.12375	11.1866
168.30516	11.18721
168.49087	11.18761
168.6722	11.18787
168.85603	11.18822
169.0407	11.18877
169.22367	11.18926
169.40437	11.1897
169.58543	11.18974
169.76904	11.19012
169.94971	11.19012
170.1328	11.19071
170.31687	11.19115
170.50017	11.19139
170.68475	11.19209
170.86491	11.1925
171.03674	11.19264
171.21695	11.19273
171.39755	11.19299
171.57574	11.19274
171.75939	11.19378
171.94102	11.19394
172.12181	11.19415
172.30495	11.19478
172.48839	11.1948
172.67293	11.19548
172.86125	11.19684
173.04177	11.19728
173.21837	11.19695
173.39843	11.19706
173.58051	11.19766
173.76038	11.19377
173.94162	11.19745
174.12311	11.1979
174.30693	11.19846
174.48863	11.1985
174.66735	11.19869
174.84921	11.19897
175.0311	11.19895
175.21233	11.19942
175.39725	11.19971
175.57921	11.19979
175.75929	11.20031
175.94862	11.20107
176.1311	11.20114
176.30812	11.20129
176.48562	11.20138
176.66735	11.20156
176.85072	11.2022
177.02821	11.20214
177.21325	11.20236
177.39753	11.20315
177.57384	11.20338
177.74976	11.20262
177.93497	11.20354
178.11917	11.20379
178.31599	11.20518
178.49548	11.20491
178.67381	11.20506
178.85437	11.2049
179.04329	11.20595
179.22475	11.20614
179.39921	11.20621
179.57759	11.20667
179.75368	11.20609
179.94051	11.20679
180.12364	11.2072
180.30684	11.20768
180.48867	11.20762
180.66954	11.20815
180.85487	11.20833
181.03127	11.20819
181.2109	11.20836
181.39404	11.20855
181.5796	11.20881
181.75738	11.20839
181.94153	11.20898
182.12604	11.20982
182.30515	11.20967
182.48774	11.2102
182.67138	11.21054
182.85381	11.21063
183.03661	11.21094
183.21586	11.21102
183.39799	11.21136
183.57689	11.21134
183.76241	11.21179
183.95151	11.21225
184.13251	11.21268
184.31516	11.21304
184.49166	11.21306
184.67789	11.21366
184.86261	11.21411
185.04043	11.21365
185.21699	11.21345
185.39742	11.2138
185.58131	11.21416
185.76781	11.21481
185.94444	11.21464
186.12746	11.21452
186.31322	11.21601
186.49254	11.21585
186.67131	11.21562
186.8568	11.21614
187.04386	11.21683
187.22104	11.21674
187.40372	11.21677
187.59001	11.21743
187.77	11.2173
187.94967	11.21755
188.13697	11.21825
188.31816	11.21813
188.49434	11.21824
188.67191	11.21788
188.85567	11.21852
189.0333	11.21834
189.21366	11.21865
189.40247	11.21807
189.58451	11.21929
189.76811	11.2193
189.95477	11.21988
190.13376	11.21994
190.31487	11.21945
190.49614	11.22003
190.6777	11.21963
190.86257	11.21995
191.04815	11.22048
191.23043	11.22083
191.411	11.22091
191.59232	11.22102
191.77161	11.22149
191.95065	11.22157
192.13982	11.22245
192.32199	11.22214
192.50604	11.2227
192.68814	11.22232
192.87042	11.22301
193.05548	11.22299
193.23769	11.22322
193.41967	11.22383
193.60235	11.22376
193.78325	11.22407
193.96333	11.22361
194.14473	11.22368
194.32709	11.22404
194.50905	11.22343
194.68813	11.22392
194.87205	11.22437
195.05424	11.22445
195.23443	11.22415
195.4175	11.22457
195.6035	11.22468
195.78594	11.22472
195.9604	11.22495
196.13702	11.22546
196.31367	11.22561
196.49438	11.22559
196.68084	11.22564
196.86271	11.22583
197.04643	11.22549
197.22473	11.22557
197.40282	11.22515
197.58247	11.22558
197.76611	11.2257
197.9485	11.2264
198.13451	11.22663
198.32504	11.22747
198.50996	11.22782
198.69192	11.22773
198.87202	11.22746
199.05085	11.22741
199.23476	11.22728
199.41998	11.22725
199.60292	11.22753
199.78366	11.22751
199.9656	11.22823
200.15559	11.2286
200.33923	11.22852
200.51864	11.22831
200.70134	11.22853
200.88524	11.22864
201.07223	11.22872
201.25219	11.22861
201.43169	11.22893
201.61537	11.22915
201.79971	11.22943
201.97561	11.22907
202.15591	11.22942
202.33979	11.22956
202.52757	11.22984
202.7151	11.23023
202.89507	11.23011
203.07397	11.23057
203.25024	11.22969
203.43578	11.23052
203.6206	11.23074
203.79903	11.23026
203.98043	11.2302
204.15916	11.23036
204.34058	11.23066
204.52155	11.23117
204.7047	11.23055
204.88907	11.23113
205.0711	11.23138
205.25183	11.2313
205.43328	11.23114
205.61906	11.23173
205.79736	11.23182
205.97594	11.2317
206.15941	11.23195
206.34313	11.23222
206.52981	11.23231
206.71095	11.23244
206.89304	11.23267
207.07468	11.2327
207.25367	11.23232
207.42961	11.23283
207.61984	11.23313
207.80969	11.23355
207.99339	11.23374
208.17091	11.23367
208.35706	11.23399
208.54337	11.23377
208.72819	11.23438
208.90802	11.23471
209.08321	11.23436
209.27318	11.23495
209.44989	11.23471
209.62968	11.23453
209.81599	11.23469
210.00113	11.23524
210.18019	11.23501
210.36277	11.23503
210.54455	11.23509
210.72507	11.23508
210.91046	11.23516
211.08642	11.23549
211.26965	11.2358
211.453	11.23638
211.62928	11.23613
211.82171	11.23655
212.00462	11.23708
212.18365	11.23675
212.36789	11.23674
212.55033	11.2367
212.72573	11.23619
212.90403	11.2364
213.08372	11.23682
213.26785	11.23689
213.44801	11.23652
213.62645	11.2368
213.81113	11.23727
213.99783	11.23782
214.17662	11.23755
214.35808	11.23741
214.55106	11.23856
214.7318	11.23836
214.90771	11.23804
215.09258	11.23825
215.28022	11.2384
215.45642	11.23754
215.63597	11.23805
215.81809	11.23841
216.00157	11.23867
216.18685	11.23862
216.36263	11.2386
216.54325	11.2384
216.72329	11.23889
216.90469	11.23942
217.08304	11.2393
217.26329	11.2395
217.44621	11.23964
217.63253	11.23963
217.81309	11.23926
218.00336	11.24028
218.1853	11.2403
218.36375	11.24011
218.5464	11.24018
218.72066	11.2388
218.90245	11.24018
219.09285	11.24119
219.27414	11.24096
219.45653	11.24073
219.64133	11.24121
219.82005	11.24068
220.00289	11.24067
220.18014	11.24045
220.35815	11.24038
220.54053	11.24072
220.72315	11.24106
220.9044	11.24138
221.08581	11.24138
221.26659	11.24111
221.44643	11.24129
221.63087	11.24124
221.81906	11.24151
221.99792	11.24115
222.17972	11.24091
222.36277	11.24151
222.54337	11.24183
222.72625	11.24199
222.90591	11.2415
223.09161	11.24212
223.2769	11.24192
223.46382	11.24237
223.65054	11.24248
223.82674	11.24232
224.01058	11.24241
224.20746	11.24423
224.39104	11.24357
224.57018	11.24361
224.74825	11.24343
224.92644	11.24325
225.10467	11.24317
225.28526	11.24331
225.47065	11.24319
225.67081	11.24453
225.85683	11.24451
226.03887	11.24397
226.22321	11.24418
226.39679	11.24412
226.57713	11.24545
226.75819	11.24548
226.93417	11.24533
227.1217	11.24605
227.30491	11.24642
227.49122	11.24614
227.67661	11.24675
227.85394	11.24622
228.03576	11.24648
228.21803	11.24661
228.39866	11.24637
228.5792	11.2467
228.76658	11.24662
228.95388	11.24644
229.12939	11.24678
229.31343	11.24668
229.50419	11.24718
229.6853	11.24777
229.85921	11.24853
230.04015	11.24776
230.22279	11.24803
230.41116	11.24786
230.60213	11.24883
230.79136	11.24929
230.97102	11.24861
231.14847	11.24888
231.33241	11.24913
231.51858	11.24919
231.69775	11.24928
231.88085	11.24924
232.05518	11.24906
232.23582	11.2492
232.41676	11.24917
232.58943	11.24866
232.77656	11.24923
232.96336	11.24972
233.149	11.2497
233.32909	11.24983
233.51385	11.24975
233.69576	11.25044
233.87039	11.25004
234.04683	11.24998
234.23104	11.25015
234.41518	11.25086
234.60093	11.24967
234.78618	11.25047
234.96383	11.25024
235.15491	11.25094
235.33523	11.25073
235.52476	11.25158
235.7069	11.25106
235.88673	11.25118
236.07056	11.25091
236.25243	11.25111
236.4276	11.25084
236.60964	11.25089
236.79184	11.25071
236.98214	11.25148
237.16971	11.25222
237.35027	11.25135
237.53082	11.25158
237.71245	11.25154
237.89055	11.25196
238.0717	11.25234
238.25696	11.25215
238.43349	11.25226
238.6161	11.25271
238.8004	11.25337
238.97757	11.25235
239.15821	11.25219
239.33663	11.25245
239.51279	11.25231
239.69234	11.25262
239.87689	11.2524
240.05946	11.25257
240.24123	11.25269
240.42624	11.25243
240.60922	11.25352
240.78606	11.25315
240.9628	11.25332
241.13961	11.25338
241.31927	11.25299
241.50476	11.25373
241.6861	11.25364
241.86952	11.25383
242.05391	11.25299
242.22972	11.25343
242.41064	11.25362
242.59087	11.25372
242.77037	11.25316
242.95341	11.25302
243.13862	11.25321
243.31375	11.25352
243.49007	11.25331
243.6699	11.25358
243.8513	11.25345
244.02861	11.25351
244.21078	11.25322
244.39185	11.25337
244.57118	11.25357
244.75242	11.25333
244.93749	11.25328
245.11794	11.25384
245.2977	11.25395
245.47449	11.25397
245.66392	11.25466
245.84852	11.25481
246.02866	11.25452
246.21608	11.25489
246.39545	11.25472
246.56943	11.25412
246.75037	11.25455
246.92765	11.25465
247.10774	11.255
247.28918	11.25472
247.47083	11.25465
247.65626	11.25504
247.84162	11.2548
248.02157	11.25473
248.20188	11.25483
248.38086	11.25538
248.5674	11.25502
248.75249	11.25556
248.93053	11.25495
249.11475	11.25442
249.29845	11.25486
249.47711	11.25094
249.66209	11.2545
249.84888	11.25478
250.03052	11.25496
250.21161	11.25446
250.3903	11.25419
250.5683	11.254
250.74719	11.25453
250.92883	11.25466
251.11187	11.25425
251.2912	11.25449
251.47044	11.25478
251.6503	11.25358
251.83799	11.25435
252.02488	11.25472
252.19964	11.25415
252.37596	11.25458
252.55418	11.25441
252.72996	11.25404
252.9145	11.25432
253.09714	11.25422
253.2817	11.25457
253.46264	11.25505
253.64247	11.25505
253.82287	11.25509
254.0084	11.25567
254.18732	11.25539
254.36835	11.25481
254.54663	11.25526
254.72878	11.25519
254.91003	11.25547
255.08919	11.25501
255.27289	11.25518
255.45509	11.25531
255.63586	11.25556
255.82111	11.25538
256.00128	11.25559
256.18082	11.25558
256.36348	11.25582
256.54477	11.25604
256.72676	11.25581
256.91071	11.25568
257.09454	11.25609
257.28326	11.25634
257.46512	11.25629
257.64418	11.25611
257.8214	11.2561
258.00049	11.25612
258.17937	11.25653
258.36414	11.25646
258.54306	11.25633
258.73022	11.25632
258.92139	11.25732
259.101	11.25702
259.27768	11.25662
259.46106	11.25702
259.63878	11.25724
259.81409	11.25654
259.99435	11.257

## Sheet: Figure S6
AC frequency / Hz	χ' 5.5 K / cm3 mol-1	χ'' 5.5 K / cm3 mol-1	χ' 6.0 K / cm3 mol-1	χ'' 6.0 K / cm3 mol-1	χ' 6.5 K / cm3 mol-1	χ'' 6.5 K / cm3 mol-1	χ' 7.0 K / cm3 mol-1	χ'' 7.0 K / cm3 mol-1	χ' 7.5 K / cm3 mol-1	χ'' 7.5 K / cm3 mol-1	χ' 8.0 K / cm3 mol-1	χ'' 8.0 K / cm3 mol-1	χ' 8.5 K / cm3 mol-1	χ'' 8.5 K / cm3 mol-1	χ' 9.0 K / cm3 mol-1	χ'' 9.0 K / cm3 mol-1	χ' 9.5 K / cm3 mol-1	χ'' 9.5 K / cm3 mol-1	χ' 10.0 K / cm3 mol-1	χ'' 10.0 K / cm3 mol-1
0.50045					1.65001	0.263	1.60716	0.19804	1.48184	0.10532	1.39383	0.06958	1.32381	0.0475	1.24255	0.02767	1.2081	0.02128	1.15504	0.01488
0.64059	1.47242	0.65278	1.61386	0.47976	1.61377	0.29801	1.57296	0.22121	1.473	0.12549	1.38898	0.08001	1.31408	0.05446	1.23682	0.03341	1.19933	0.02516	1.15027	0.01903
0.8407	1.3408	0.67462	1.51459	0.54256	1.56494	0.36546	1.5268	0.254	1.46371	0.15914	1.37856	0.0998	1.31471	0.06994	1.23283	0.0433	1.19497	0.03531	1.14403	0.0264
1.00058	1.24159	0.67855	1.43784	0.58004	1.52182	0.41276	1.50867	0.28534	1.44782	0.18532	1.3705	0.11586	1.30268	0.08089	1.23133	0.05246	1.18777	0.04221	1.13761	0.03079
1.30083	1.085	0.66047	1.29718	0.62371	1.43518	0.4858	1.45839	0.34561	1.42652	0.23225	1.36017	0.14987	1.2979	0.10367	1.22776	0.06805	1.18616	0.05523	1.13469	0.03988
1.70109	0.93943	0.6145	1.13988	0.64017	1.31746	0.54906	1.39047	0.41606	1.38866	0.29073	1.3444	0.19222	1.28699	0.13423	1.22297	0.08939	1.1812	0.07115	1.13027	0.05365
2.22108	0.81808	0.55401	0.98922	0.62479	1.17821	0.59318	1.29806	0.48291	1.33519	0.35284	1.31692	0.24327	1.27306	0.17296	1.21344	0.11682	1.17496	0.09344	1.12517	0.0706
2.90091	0.71874	0.48694	0.84931	0.58092	1.02714	0.60262	1.17874	0.53775	1.26173	0.42177	1.27611	0.30275	1.25089	0.2192	1.20224	0.1518	1.16626	0.12075	1.12002	0.08983
3.79572	0.64181	0.41695	0.73287	0.5203	0.88027	0.58344	1.04278	0.56766	1.16233	0.48194	1.21684	0.36904	1.21526	0.27456	1.18388	0.19575	1.15403	0.15382	1.11177	0.11648
4.92219	0.58364	0.35494	0.64294	0.45625	0.75705	0.53964	0.90598	0.56791	1.04474	0.52369	1.13603	0.4322	1.16447	0.33474	1.15752	0.24536	1.13235	0.19481	1.09911	0.14863
6.42475	0.53864	0.2995	0.56908	0.38884	0.64725	0.47901	0.77153	0.53939	0.91152	0.54033	1.02764	0.4801	1.09214	0.39466	1.11101	0.30226	1.10225	0.24511	1.07961	0.18881
8.40705	0.50532	0.25311	0.51897	0.32914	0.56883	0.41582	0.65911	0.49181	0.78243	0.52949	0.90905	0.511	1.0022	0.44965	1.05223	0.36476	1.06404	0.30315	1.05721	0.23784
10.9382	0.479	0.21402	0.47969	0.27549	0.50547	0.35133	0.56752	0.43137	0.66399	0.49137	0.7818	0.51	0.88861	0.48152	0.96703	0.41758	1.00102	0.3576	1.01336	0.29055
14.29395	0.45767	0.18035	0.44901	0.22995	0.45938	0.29319	0.49672	0.36779	0.56491	0.43695	0.66076	0.48163	0.76507	0.48776	0.86029	0.45382	0.91459	0.40653	0.95134	0.34487
18.60828	0.43912	0.15273	0.4262	0.1919	0.42573	0.24422	0.44582	0.30926	0.48862	0.37675	0.55919	0.43441	0.64887	0.4667	0.7443	0.46493	0.81252	0.4385	0.86902	0.39063
24.2203	0.42248	0.12954	0.40653	0.16002	0.40037	0.20393	0.40807	0.257	0.43219	0.31576	0.47877	0.37759	0.54743	0.42469	0.63035	0.44901	0.70089	0.44573	0.77017	0.41963
31.62443	0.41065	0.11153	0.39182	0.13507	0.38027	0.16851	0.37783	0.21143	0.38956	0.26295	0.41792	0.31854	0.46386	0.37025	0.52814	0.41057	0.59108	0.42764	0.66166	0.42583
41.23997	0.39962	0.09629	0.37884	0.11472	0.36471	0.14041	0.35833	0.17455	0.35972	0.2167	0.37408	0.26444	0.40211	0.31378	0.44687	0.35977	0.49625	0.38962	0.55757	0.4072
53.77547	0.39048	0.08363	0.36864	0.09775	0.35251	0.11759	0.34271	0.1446	0.33862	0.17823	0.34313	0.2173	0.35814	0.26115	0.38548	0.30535	0.4207	0.34087	0.4681	0.37032
70.15535	0.38128	0.07385	0.35922	0.08434	0.34253	0.09959	0.33078	0.12051	0.32301	0.14701	0.32147	0.17818	0.32699	0.21485	0.34192	0.25438	0.36417	0.28964	0.39705	0.3236
91.60999	0.37377	0.06618	0.3518	0.07355	0.33456	0.08447	0.32128	0.10112	0.31148	0.12166	0.30571	0.14647	0.30544	0.17616	0.31177	0.20972	0.32407	0.24154	0.34418	0.27458
119.38417	0.36784	0.06006	0.34523	0.06516	0.32784	0.07335	0.31309	0.08543	0.30226	0.10174	0.29423	0.12086	0.29006	0.14456	0.29064	0.17162	0.29607	0.19881	0.30628	0.22823
155.7516	0.36105	0.05481	0.33878	0.05821	0.32126	0.06416	0.30603	0.07259	0.2944	0.08547	0.2849	0.10018	0.2784	0.11865	0.27498	0.14028	0.27573	0.16259	0.27977	0.18747
203.02756	0.35431	0.05101	0.33265	0.05275	0.31497	0.05665	0.29957	0.06267	0.28746	0.07262	0.27692	0.08358	0.269	0.09798	0.26369	0.11482	0.26095	0.13233	0.26083	0.15284
264.65109	0.34777	0.04804	0.32619	0.04811	0.30853	0.05005	0.29295	0.05461	0.28095	0.062	0.2702	0.07014	0.26101	0.08106	0.25409	0.09394	0.2497	0.10773	0.24752	0.12355
345.68585	0.34056	0.04569	0.31986	0.04459	0.3023	0.04519	0.28698	0.04798	0.27455	0.05337	0.26323	0.05919	0.25393	0.06766	0.2467	0.07756	0.24082	0.08774	0.23637	0.10011
451.06815	0.33533	0.04353	0.31323	0.04154	0.29701	0.04125	0.2818	0.04341	0.2701	0.04698	0.25803	0.05088	0.24779	0.05727	0.23949	0.06376	0.23435	0.07243	0.22909	0.08253
588.29065	0.32827	0.04277	0.30718	0.03925	0.29209	0.03854	0.27646	0.03935	0.26489	0.04182	0.25364	0.0437	0.24413	0.04841	0.2349	0.05371	0.2289	0.06053	0.22329	0.068
767.43616	0.32084	0.04156	0.30237	0.03779	0.2866	0.03589	0.27272	0.03477	0.25995	0.03654	0.24909	0.03786	0.23889	0.0417	0.23017	0.04538	0.22362	0.05036	0.2177	0.05569
999.04095	0.29399	0.0393	0.27791	0.03456	0.26496	0.03353	0.25045	0.03156	0.24087	0.03297	0.22953	0.03291	0.22165	0.03458	0.21226	0.03711	0.20706	0.0399	0.2	0.04464
AC frequency / Hz	χ' 10.5 K / cm3 mol-1	χ'' 10.5 K / cm3 mol-1	χ' 11.0 K / cm3 mol-1	χ'' 11.0 K / cm3 mol-1	χ' 11.5 K / cm3 mol-1	χ'' 11.5 K / cm3 mol-1	χ' 12.0 K / cm3 mol-1	χ'' 12.0 K / cm3 mol-1	χ' 12.5 K / cm3 mol-1	χ'' 12.5 K / cm3 mol-1	χ' 13.0 K / cm3 mol-1	χ'' 13.0 K / cm3 mol-1	χ' 13.5 K / cm3 mol-1	χ'' 13.5 K / cm3 mol-1	χ' 14.0 K / cm3 mol-1	χ'' 14.0 K / cm3 mol-1	χ' 14.5 K / cm3 mol-1	χ'' 14.5 K / cm3 mol-1	χ' 15.0 K / cm3 mol-1	χ'' 15.0 K / cm3 mol-1
1.00058	1.10398	0.02558	1.05789	0.01908	0.99945	0.01248	0.96481	0.00975	0.92658	0.00698	0.88333	0.00432	0.84481	0.00367	0.80919	0.00182	0.77548	0.00134	0.74408	0.00101
1.30083	1.09755	0.03207	1.04489	0.02465	1.0012	0.01598	0.96199	0.01213	0.92201	0.00959	0.87906	0.00539	0.84067	0.00496	0.80367	0.00424	0.77216	0.00335	0.74419	7.76701E-4
1.70109	1.09559	0.04299	1.04583	0.03183	1.00034	0.02355	0.95754	0.01771	0.91841	0.01291	0.87585	0.00968	0.83693	0.00701	0.80382	0.00594	0.77047	0.00372	0.74405	0.00169
2.22108	1.09123	0.05517	1.04126	0.04208	0.99447	0.03073	0.95608	0.02318	0.9164	0.01651	0.87235	0.01367	0.83467	0.00996	0.80024	0.00566	0.76997	0.00574	0.74448	0.00382
2.90091	1.08465	0.07184	1.03733	0.05401	0.9899	0.04016	0.95361	0.03064	0.91363	0.02384	0.86827	0.01671	0.83333	0.0132	0.79765	0.00954	0.76936	0.00854	0.74346	0.00724
3.79572	1.07688	0.0935	1.03141	0.07009	0.98665	0.05272	0.95	0.04127	0.91018	0.03173	0.86737	0.0239	0.8315	0.01802	0.79628	0.01393	0.76917	0.01116	0.74281	0.00855
4.92219	1.06899	0.12067	1.0271	0.08989	0.98239	0.06761	0.94587	0.05404	0.90773	0.04202	0.86566	0.03134	0.82988	0.02364	0.7969	0.0182	0.76937	0.01462	0.74404	0.01226
6.42475	1.05424	0.15356	1.01473	0.11559	0.97562	0.08765	0.94028	0.06856	0.90378	0.05404	0.86338	0.0418	0.82611	0.03202	0.79601	0.02536	0.76868	0.01962	0.74277	0.01591
8.40705	1.03997	0.19451	1.00808	0.1481	0.97218	0.11309	0.94064	0.08995	0.90503	0.07018	0.86538	0.05303	0.83002	0.04185	0.79886	0.03308	0.77223	0.02679	0.7477	0.0228
10.9382	1.00895	0.24122	0.98949	0.18726	0.96101	0.14378	0.93224	0.11538	0.89925	0.09025	0.86075	0.06925	0.82787	0.05403	0.79775	0.04316	0.77153	0.0355	0.74706	0.02932
14.29395	0.96273	0.29316	0.95919	0.23309	0.94135	0.18234	0.9193	0.1475	0.8905	0.1162	0.85623	0.08916	0.82529	0.07048	0.7962	0.05683	0.77145	0.0463	0.74636	0.03879
18.60828	0.89811	0.34315	0.91462	0.28249	0.91096	0.22572	0.89843	0.18556	0.87622	0.14759	0.84753	0.1147	0.81922	0.0913	0.79214	0.07401	0.7685	0.06112	0.74458	0.05088
24.2203	0.81537	0.38459	0.85219	0.33071	0.86705	0.27397	0.86609	0.22888	0.854	0.18495	0.83306	0.14537	0.80984	0.11702	0.7857	0.09596	0.76345	0.07982	0.74109	0.06526
31.62443	0.71573	0.40751	0.76954	0.36895	0.80386	0.31831	0.8181	0.27418	0.81934	0.22711	0.80945	0.18259	0.79323	0.14861	0.77397	0.12262	0.75494	0.10249	0.73464	0.08567
41.23997	0.61245	0.40753	0.67368	0.3895	0.72434	0.35414	0.75386	0.31613	0.77128	0.27054	0.77527	0.22349	0.76825	0.18524	0.75651	0.15495	0.74206	0.13019	0.72469	0.10976
53.77547	0.51572	0.38577	0.57517	0.38832	0.63341	0.37261	0.67456	0.34633	0.70779	0.30969	0.72737	0.26501	0.73355	0.22582	0.73031	0.19203	0.72236	0.16352	0.71053	0.13911
70.15535	0.4331	0.34757	0.48449	0.36647	0.53982	0.37013	0.58649	0.36024	0.63009	0.33694	0.66441	0.30174	0.68419	0.26603	0.69215	0.23206	0.69351	0.2015	0.68858	0.1736
91.60999	0.36841	0.30141	0.40672	0.32919	0.45365	0.34773	0.49704	0.35293	0.54342	0.34606	0.58773	0.32607	0.61929	0.29943	0.63925	0.27007	0.6514	0.2406	0.65577	0.21178
119.38417	0.32184	0.25463	0.34746	0.28518	0.38121	0.31099	0.41707	0.32741	0.45941	0.33533	0.50528	0.33176	0.54309	0.31819	0.57213	0.29814	0.59441	0.27442	0.60935	0.24846
155.7516	0.28739	0.21068	0.30256	0.23927	0.32518	0.2675	0.35119	0.28918	0.38405	0.30669	0.42455	0.31727	0.46177	0.31755	0.49543	0.30998	0.52348	0.2955	0.54727	0.27675
203.02756	0.26362	0.17242	0.27084	0.19724	0.28388	0.22355	0.30058	0.2462	0.32357	0.26812	0.35404	0.28663	0.38551	0.29752	0.41696	0.30132	0.44655	0.29831	0.47462	0.28961
264.65109	0.24667	0.13993	0.24879	0.16053	0.25495	0.18322	0.26406	0.20415	0.27823	0.22584	0.29854	0.24797	0.32148	0.26421	0.34682	0.27601	0.37278	0.28246	0.4002	0.28402
345.68585	0.23395	0.11348	0.23286	0.12946	0.23437	0.14842	0.23846	0.16616	0.24583	0.18601	0.25743	0.20673	0.27225	0.22484	0.2898	0.2402	0.30983	0.25271	0.33238	0.26178
451.06815	0.22485	0.09248	0.22217	0.1051	0.22093	0.11983	0.22187	0.13528	0.22347	0.15113	0.22869	0.16885	0.23719	0.1856	0.24832	0.20205	0.26047	0.21568	0.27741	0.22908
588.29065	0.21754	0.07524	0.21428	0.08532	0.21007	0.09588	0.20841	0.10785	0.20899	0.12182	0.21033	0.13648	0.21403	0.15139	0.2197	0.16577	0.22662	0.1792	0.23733	0.1937
767.43616	0.21228	0.06059	0.20797	0.06883	0.2031	0.07711	0.20045	0.0852	0.19785	0.09741	0.19703	0.10908	0.19699	0.12144	0.1992	0.13189	0.20229	0.145	0.20788	0.15853
999.04095	0.19466	0.04798	0.18808	0.05155	0.18477	0.05929	0.18253	0.06485	0.17842	0.07332	0.17702	0.0825	0.17418	0.09012	0.17425	0.10033	0.17501	0.10935	0.17782	0.12122
AC frequency / Hz	χ' 15.5 K / cm3 mol-1	χ'' 15.5 K / cm3 mol-1	χ' 16.0 K / cm3 mol-1	χ'' 16.0 K / cm3 mol-1	χ' 16.5 K / cm3 mol-1	χ'' 16.5 K / cm3 mol-1	χ' 17.0 K / cm3 mol-1	χ'' 17.0 K / cm3 mol-1	χ' 17.5 K / cm3 mol-1	χ'' 17.5 K / cm3 mol-1	χ' 18.0 K / cm3 mol-1	χ'' 18.0 K / cm3 mol-1	χ' 18.5 K / cm3 mol-1	χ'' 18.5 K / cm3 mol-1	χ' 19.0 K / cm3 mol-1	χ'' 19.0 K / cm3 mol-1	χ' 19.5 K / cm3 mol-1	χ'' 19.5 K / cm3 mol-1	χ' 20.0 K / cm3 mol-1	χ'' 20.0 K / cm3 mol-1	χ' 20.5 K / cm3 mol-1	χ'' 20.5 K / cm3 mol-1	χ' 21.0 K / cm3 mol-1	χ'' 21.0 K / cm3 mol-1	χ' 21.5 K / cm3 mol-1	χ'' 21.5K / cm3 mol-1	χ' 22.0 K / cm3 mol-1	χ'' 22.0 K / cm3 mol-1	χ' 22.5 K / cm3 mol-1	χ'' 22.5 K / cm3 mol-1	χ' 23.0 K / cm3 mol-1	χ'' 23.0 K / cm3 mol-1	χ' 23.5 K / cm3 mol-1	χ'' 23.5K / cm3 mol-1	χ' 24.0 K / cm3 mol-1	χ'' 24.0 K / cm3 mol-1	χ' 24.5 K / cm3 mol-1	χ'' 24.5 K / cm3 mol-1	χ' 25.0 K / cm3 mol-1	χ'' 25.0 K / cm3 mol-1	χ' 25.5 K / cm3 mol-1	χ'' 25.5K / cm3 mol-1	χ' 26.0 K / cm3 mol-1	χ'' 26.0 K / cm3 mol-1	χ' 26.5 K / cm3 mol-1	χ'' 26.5K / cm3 mol-1	χ' 27.0 K / cm3 mol-1	χ'' 27.0 K / cm3 mol-1
10	0.71827	0.02903	0.69169	0.0089	0.6352	0.00886	0.65141	-0.00278	0.6384	0.00885	0.58553	0.01241	0.60231	-0.01531	0.57438	-0.02044	0.57053	-0.01327	0.55631	0.00841	0.53766	-0.00276	0.51316	0.02611	0.45606	0.00114	0.49201	-0.03321	0.47315	-0.01249	0.50992	0.01097	0.41961	5.24053E-4	0.46484	-0.00307	0.42829	0.00608	0.42734	0.01166	0.45584	-0.01059	0.44989	-0.00167	0.4055	-0.00505	0.42818	0.00655
12.5459	0.69253	0.02581	0.67292	0.00816	0.64648	0.01994	0.63531	0.00813	0.64415	0.0226	0.59588	0.01859	0.59852	0.02232	0.55826	0.00339	0.56617	0.01954	0.56736	0.00455	0.57408	0.00978	0.51688	0.00478	0.51678	-0.00279	0.46903	0.01475	0.49692	-8.03866E-4	0.46954	0.00458	0.49411	-0.02297	0.47431	-0.00793	0.46627	0.01322	0.47356	-0.00305	0.43207	-0.02464	0.42019	1.51884E-5	0.43553	-0.03121	0.36322	-0.01336
15.73998	0.6864	0.04541	0.69527	0.01621	0.66279	0.03071	0.64147	0.01157	0.62576	0.01478	0.59975	0.02897	0.58754	-0.00346	0.57761	0.0235	0.54741	0.00419	0.54329	0.00203	0.53889	-0.00754	0.53741	0.00201	0.50246	0.00655	0.4962	0.00985	0.48327	-0.01344	0.48184	0.00891	0.45469	0.02796	0.45491	-0.00818	0.46115	-0.00902	0.44385	-0.00976	0.43956	-0.01867	0.412	-0.00688	0.41644	-0.00792	0.39138	-0.00963
19.74697	0.69295	0.03792	0.67817	0.03493	0.65511	0.02224	0.64203	0.03867	0.61242	0.01058	0.60754	0.0114	0.59085	0.00752	0.56583	0.03121	0.56243	0.00169	0.54689	0.00995	0.53996	0.01833	0.51527	0.01583	0.48658	0.01522	0.48303	0.00942	0.47074	0.01886	0.4836	0.00325	0.45143	-0.00855	0.4702	-0.00641	0.46046	-0.00346	0.4509	-0.02435	0.43258	-0.00492	0.4367	-0.00984	0.40793	0.00581	0.40141	-0.00122
24.774	0.69471	0.05235	0.66653	0.04557	0.65723	0.02411	0.6316	0.04378	0.62281	0.03413	0.60568	0.03737	0.5886	0.02236	0.58267	-0.00549	0.57768	0.0174	0.54698	-0.00629	0.53801	0.00559	0.53031	0.00103	0.50596	0.01153	0.50086	0.01513	0.48204	0.00285	0.47526	-0.00697	0.46192	0.01561	0.45979	0.00182	0.45635	-0.00214	0.43906	-0.00605	0.42524	-0.00294	0.42166	-0.01618	0.42108	-0.00284	0.3969	-0.01254
31.08108	0.69786	0.0736	0.66996	0.05291	0.65102	0.04714	0.63923	0.04072	0.62741	0.03719	0.60579	0.03412	0.59379	0.02278	0.57939	0.02058	0.56026	0.0117	0.55239	0.01789	0.53628	0.01458	0.5235	0.00945	0.51241	0.01749	0.49071	6.63146E-4	0.48303	0.00468	0.4774	0.00107	0.46292	0.0022	0.46138	0.01444	0.44532	0.00106	0.44635	5.93608E-4	0.42926	-0.00733	0.42722	0.00247	0.41706	-7.12943E-4	0.40348	-0.00238
38.99394	0.69144	0.08078	0.67392	0.06972	0.65471	0.05479	0.63475	0.05729	0.61807	0.04079	0.61252	0.03631	0.59197	0.0285	0.58088	0.01277	0.56079	0.0158	0.54989	0.01932	0.54041	0.01629	0.52417	0.00713	0.52045	0.00234	0.4974	0.01096	0.48338	0.00584	0.48564	0.00606	0.47154	-8.31415E-4	0.45581	0.00352	0.45143	-2.57668E-4	0.43741	0.00455	0.43384	0.00484	0.42177	-0.00617	0.41957	0.004	0.41371	0.00518
48.92078	0.691	0.10642	0.66492	0.08506	0.65496	0.0706	0.63567	0.06352	0.62505	0.05108	0.60543	0.04953	0.58321	0.03787	0.57359	0.03247	0.56386	0.02245	0.54586	0.02177	0.54068	0.0124	0.52694	0.01567	0.50037	0.01627	0.50629	0.01622	0.49218	0.01041	0.48486	0.00103	0.4692	0.01027	0.45946	0.00204	0.45311	0.00851	0.44417	-0.00142	0.42873	0.00195	0.42273	-0.00171	0.41827	-0.00371	0.40669	0.00561
61.37488	0.67063	0.12994	0.66073	0.11642	0.64195	0.09306	0.62508	0.08041	0.61857	0.06934	0.60265	0.06182	0.59089	0.04621	0.57575	0.04071	0.55823	0.03523	0.55338	0.03049	0.53982	0.02305	0.52831	0.01638	0.5042	0.01594	0.50182	0.01237	0.49797	0.00883	0.48509	0.01212	0.46501	0.00872	0.46387	0.01165	0.4534	0.0095	0.44153	0.00716	0.43275	0.0068	0.42459	0.00428	0.42105	0.00313	0.41203	0.00126
77	0.65355	0.15838	0.64357	0.13724	0.63575	0.11614	0.61943	0.0993	0.61112	0.0836	0.59497	0.07197	0.58393	0.06077	0.57623	0.05898	0.56005	0.04532	0.55026	0.03747	0.53831	0.02939	0.52439	0.02797	0.51737	0.02241	0.50129	0.01744	0.49269	0.01399	0.48239	0.01245	0.47212	0.01096	0.46081	0.01164	0.45062	0.00848	0.43944	0.00542	0.43655	0.00165	0.42716	0.00514	0.41843	0.00246	0.40958	0.00169
100	0.62293	0.19984	0.62248	0.16896	0.61475	0.14621	0.60855	0.12677	0.60112	0.10727	0.59396	0.09327	0.57729	0.0833	0.56246	0.06821	0.55638	0.05737	0.54499	0.05682	0.5271	0.03804	0.51639	0.03337	0.51193	0.0258	0.49942	0.03101	0.48571	0.02583	0.48452	0.01378	0.46847	0.01866	0.46433	0.01298	0.45279	0.01367	0.44877	0.00787	0.43502	0.01072	0.42596	0.00771	0.41781	0.00722	0.41058	0.0042
125.57968	0.58443	0.22213	0.59221	0.20355	0.59381	0.17872	0.5883	0.15412	0.58651	0.13037	0.59067	0.11214	0.56558	0.09866	0.56165	0.0846	0.54926	0.07573	0.53426	0.06317	0.5292	0.05544	0.52089	0.0508	0.50893	0.03821	0.49808	0.03392	0.48563	0.03078	0.47502	0.0206	0.46354	0.01881	0.45368	0.01477	0.44793	0.01549	0.44056	0.00794	0.43019	0.00943	0.4276	0.00647	0.41861	0.01257	0.41169	0.0056
157.70969	0.53724	0.24848	0.5526	0.2276	0.56488	0.2012	0.56519	0.18429	0.56369	0.15924	0.56082	0.13651	0.55183	0.12333	0.55007	0.1041	0.54245	0.09173	0.5343	0.07495	0.52505	0.06999	0.51304	0.06062	0.50517	0.04898	0.4923	0.03668	0.487	0.03322	0.4743	0.02853	0.46279	0.02421	0.45911	0.01967	0.45149	0.01626	0.44321	0.01454	0.43379	0.01088	0.41933	0.01063	0.41411	0.01058	0.40863	0.00862
198.05965	0.48909	0.27095	0.50765	0.25219	0.52043	0.23043	0.53151	0.2074	0.5337	0.18763	0.54022	0.17151	0.53847	0.14603	0.53534	0.12968	0.53006	0.11123	0.52748	0.09843	0.51654	0.08309	0.50818	0.0736	0.5016	0.05892	0.49166	0.05066	0.48464	0.04156	0.47207	0.03616	0.46637	0.03386	0.45659	0.023	0.44941	0.02226	0.43862	0.01628	0.43168	0.01413	0.42408	0.00912	0.41711	0.00761	0.41015	0.00903
248.74138	0.42926	0.27688	0.45192	0.26506	0.47107	0.24841	0.48943	0.23432	0.50279	0.21033	0.51132	0.19272	0.51636	0.17208	0.5153	0.15015	0.51682	0.13292	0.51387	0.11599	0.51031	0.10227	0.50504	0.08624	0.49661	0.0761	0.48924	0.0605	0.47952	0.05183	0.47309	0.04455	0.46581	0.03752	0.45021	0.02974	0.44829	0.02552	0.44045	0.02323	0.43233	0.01723	0.42296	0.01453	0.41792	0.01087	0.40696	0.00997
312.38024	0.37024	0.27032	0.39505	0.26751	0.41749	0.25929	0.43818	0.24795	0.45728	0.23202	0.46947	0.21637	0.48356	0.19616	0.49219	0.17618	0.49645	0.15816	0.49695	0.14119	0.49576	0.12226	0.4937	0.10517	0.48934	0.09075	0.48519	0.07578	0.47767	0.06371	0.47161	0.05556	0.46405	0.04632	0.45652	0.03976	0.44974	0.03173	0.43932	0.02651	0.43446	0.02377	0.42456	0.01932	0.419	0.01445	0.40969	0.01366
392.30009	0.31641	0.25317	0.34123	0.25648	0.36557	0.25663	0.38432	0.25294	0.40687	0.24397	0.42813	0.23137	0.44424	0.21794	0.45741	0.2003	0.46693	0.18222	0.47524	0.16429	0.47981	0.14454	0.47904	0.12583	0.48092	0.10772	0.4749	0.09307	0.47048	0.0782	0.46778	0.07022	0.46079	0.05702	0.45464	0.04795	0.4494	0.04068	0.43953	0.03452	0.43293	0.02783	0.42406	0.02447	0.41812	0.01958	0.41154	0.01697
492.65983	0.27318	0.2282	0.29129	0.23686	0.31399	0.24236	0.33472	0.24566	0.35666	0.24385	0.37679	0.23775	0.39782	0.22947	0.41591	0.21765	0.43269	0.20131	0.44371	0.18525	0.45332	0.16784	0.46055	0.14875	0.46608	0.13045	0.46464	0.11135	0.46307	0.09753	0.46147	0.08346	0.45576	0.0702	0.44918	0.06145	0.44455	0.04989	0.43823	0.04221	0.43302	0.03428	0.42503	0.02987	0.41634	0.02538	0.41016	0.02038
618.71016	0.23721	0.20032	0.25084	0.21191	0.26707	0.22281	0.28513	0.22787	0.30504	0.23386	0.32705	0.23388	0.34637	0.23378	0.3689	0.22555	0.38787	0.21553	0.40573	0.20415	0.42103	0.18767	0.43285	0.17123	0.44277	0.15359	0.44878	0.13415	0.45083	0.11738	0.44789	0.10014	0.44951	0.08509	0.44508	0.07409	0.44037	0.06188	0.43389	0.05281	0.42898	0.04411	0.42235	0.03578	0.41588	0.03095	0.40947	0.02546
777	0.20991	0.17215	0.21884	0.18283	0.23065	0.19496	0.24429	0.20468	0.26053	0.21452	0.27853	0.22079	0.29847	0.22425	0.3196	0.22414	0.34088	0.2212	0.36063	0.21424	0.38028	0.2045	0.39916	0.18935	0.41354	0.17333	0.42416	0.15685	0.43162	0.13838	0.43579	0.12058	0.43749	0.10475	0.43669	0.08989	0.43449	0.07578	0.43048	0.06424	0.42665	0.05473	0.42028	0.04618	0.41398	0.03882	0.40844	0.03174
1000	0.18564	0.13886	0.19309	0.15322	0.20018	0.16495	0.20998	0.17636	0.22158	0.18711	0.23467	0.19739	0.25079	0.20564	0.26794	0.21191	0.28784	0.21403	0.30932	0.21629	0.33132	0.21077	0.35277	0.20395	0.37228	0.19152	0.39041	0.1763	0.40302	0.16177	0.41256	0.14435	0.41863	0.12759	0.42246	0.11092	0.42371	0.09531	0.42239	0.08125	0.41974	0.06761	0.41585	0.05731	0.4114	0.04835	0.40623	0.04203
1258.90028	0.1738	0.11791	0.17277	0.12449	0.1813	0.13872	0.18692	0.14996	0.19414	0.1618	0.20308	0.1725	0.21095	0.17855	0.22918	0.19181	0.2458	0.19905	0.26644	0.20548	0.28454	0.20714	0.30827	0.20565	0.33007	0.2009	0.35133	0.19121	0.36992	0.17897	0.38473	0.16347	0.39718	0.14853	0.40503	0.13085	0.40343	0.11201	0.41147	0.09911	0.41171	0.08401	0.41088	0.07186	0.40636	0.0608	0.39629	0.05069
1584.90028	0.16471	0.09686	0.16545	0.10616	0.16677	0.11463	0.17012	0.12499	0.1748	0.13632	0.17911	0.14579	0.18858	0.15638	0.19823	0.16745	0.21177	0.17865	0.22649	0.18734	0.24387	0.19431	0.26518	0.19801	0.28664	0.19878	0.30929	0.19624	0.33093	0.19003	0.34903	0.17898	0.36635	0.16533	0.38109	0.15095	0.39043	0.13374	0.3974	0.11695	0.40089	0.10165	0.40118	0.08713	0.40056	0.07426	0.39804	0.06253
1995.30009	0.15792	0.08029	0.15774	0.08833	0.15697	0.095	0.15815	0.10446	0.15988	0.11354	0.16388	0.12329	0.16854	0.13296	0.17502	0.14364	0.18409	0.15443	0.19493	0.16472	0.20932	0.17522	0.22625	0.18368	0.24595	0.18978	0.26696	0.19316	0.28838	0.19129	0.31034	0.18739	0.33149	0.17852	0.3492	0.16722	0.36194	0.1513	0.37659	0.13627	0.38397	0.12007	0.38898	0.10462	0.39108	0.09042	0.39099	0.07691
2511.90075	0.15253	0.06637	0.1508	0.07206	0.14914	0.07845	0.14975	0.08516	0.15027	0.09295	0.15147	0.10176	0.15346	0.11089	0.15771	0.12072	0.16274	0.13113	0.1707	0.14161	0.18109	0.15206	0.19339	0.16331	0.20882	0.17331	0.22742	0.1807	0.24763	0.1852	0.26887	0.1867	0.29171	0.18388	0.31303	0.17775	0.33229	0.16699	0.3491	0.1533	0.36107	0.13932	0.37165	0.1231	0.37724	0.10752	0.37893	0.09304
3162.30009	0.14945	0.05517	0.14714	0.05971	0.14542	0.06435	0.14344	0.07037	0.14325	0.0771	0.1426	0.08352	0.14345	0.09178	0.14566	0.10024	0.14854	0.10919	0.15319	0.11968	0.15997	0.13005	0.1685	0.14157	0.18025	0.1526	0.19467	0.16333	0.21124	0.17138	0.2306	0.17819	0.25151	0.18103	0.27	0.17811	0.29591	0.17564	0.31635	0.16658	0.33361	0.15514	0.34773	0.14123	0.35866	0.12611	0.36555	0.11091
3981.09972	0.14631	0.04632	0.14335	0.04946	0.14133	0.05347	0.13924	0.05796	0.13808	0.06357	0.13695	0.06914	0.13635	0.07578	0.13733	0.08263	0.13804	0.091	0.1407	0.09921	0.14445	0.10913	0.15008	0.11966	0.15754	0.13096	0.16803	0.14232	0.18115	0.15332	0.19648	0.16257	0.2145	0.17025	0.23495	0.17478	0.25723	0.17606	0.27908	0.17303	0.2998	0.16616	0.31882	0.15589	0.33419	0.14275	0.34589	0.12839
5011.89935	0.1436	0.03877	0.14086	0.04124	0.13848	0.04446	0.13631	0.04789	0.13424	0.05187	0.13273	0.05685	0.13145	0.06186	0.13097	0.06745	0.13108	0.07447	0.13172	0.08164	0.13347	0.0904	0.13692	0.09968	0.14177	0.11015	0.14856	0.12154	0.15772	0.13241	0.16517	0.14034	0.18364	0.15344	0.20067	0.16207	0.22027	0.1686	0.24163	0.17086	0.2632	0.17001	0.28453	0.1645	0.30367	0.15567	0.31855	0.14383
6309.59972	0.14177	0.03256	0.13888	0.03462	0.13647	0.03684	0.13403	0.0397	0.13161	0.0427	0.12985	0.04657	0.12785	0.05051	0.12646	0.0555	0.12573	0.06103	0.12559	0.06679	0.12628	0.07411	0.12829	0.08207	0.13028	0.09088	0.13457	0.10124	0.14037	0.11169	0.14823	0.12268	0.15858	0.13413	0.16983	0.1432	0.18804	0.15406	0.2065	0.16134	0.22674	0.16558	0.24838	0.16579	0.26933	0.16238	0.28899	0.155
7943.30009	0.13961	0.02794	0.13665	0.0293	0.13424	0.031	0.13162	0.03318	0.12945	0.03584	0.12712	0.03867	0.12554	0.04162	0.12354	0.04557	0.12228	0.04995	0.11933	0.05394	0.12105	0.0605	0.12128	0.06744	0.12238	0.07487	0.12462	0.08354	0.12637	0.09144	0.13314	0.10288	0.14034	0.11385	0.14982	0.12489	0.1619	0.13587	0.17668	0.14592	0.19393	0.15422	0.21335	0.15955	0.23428	0.16152	0.25467	0.15943
10000	0.13772	0.02398	0.13489	0.02527	0.13277	0.02626	0.12989	0.02788	0.12775	0.02962	0.12531	0.03172	0.12316	0.03462	0.12134	0.03707	0.11979	0.04081	0.11852	0.04463	0.11739	0.0492	0.1166	0.05474	0.11726	0.06102	0.11797	0.06811	0.11979	0.07636	0.12266	0.08524	0.12702	0.09507	0.13348	0.10548	0.14187	0.11684	0.15278	0.12785	0.16633	0.13811	0.18268	0.1468	0.20087	0.15341	0.22092	0.15637

## Sheet: Figure S7
AC frequency / Hz	χ' 0.01 T / cm3 mol-1	χ'' 0.01 T / cm3 mol-1	χ' 0.02 T / cm3 mol-1	χ'' 0.02 T / cm3 mol-1	χ' 0.03 T / cm3 mol-1	χ'' 0.03 T / cm3 mol-1	χ' 0.04 T / cm3 mol-1	χ'' 0.04 T / cm3 mol-1	χ' 0.05 T / cm3 mol-1	χ'' 0.05 T / cm3 mol-1	χ' 0.06 T / cm3 mol-1	χ'' 0.06 T / cm3 mol-1	χ' 0.08 T / cm3 mol-1	χ'' 0.08 T / cm3 mol-1	χ' 0.10 T / cm3 mol-1	χ'' 0.10 T / cm3 mol-1	χ' 0.12 T / cm3 mol-1	χ'' 0.12 T / cm3 mol-1	χ' 0.14 T / cm3 mol-1	χ'' 0.14 T / cm3 mol-1	χ' 0.16 T / cm3 mol-1	χ'' 0.16 T / cm3 mol-1	χ' 0.18 T / cm3 mol-1	χ'' 0.18 T / cm3 mol-1	χ' 0.20 T / cm3 mol-1	χ'' 0.20 T / cm3 mol-1	χ' 0.25 T / cm3 mol-1	χ'' 0.25 T / cm3 mol-1	χ' 0.30 T / cm3 mol-1	χ'' 0.30 T / cm3 mol-1	χ' 0.35 T / cm3 mol-1	χ'' 0.35 T / cm3 mol-1	χ' 0.40 T / cm3 mol-1	χ'' 0.40 T / cm3 mol-1	χ' 0.45 T / cm3 mol-1	χ'' 0.45 T / cm3 mol-1	χ' 0.50 T / cm3 mol-1	χ'' 0.50 T / cm3 mol-1	χ' 0.55 T / cm3 mol-1	χ'' 0.55 T / cm3 mol-1	χ' 0.60 T / cm3 mol-1	χ'' 0.60 T / cm3 mol-1
1.00058	1.58308	0.0288	1.57777	0.04546	1.57405	0.07103	1.57022	0.09597	1.56407	0.11439	1.56155	0.13521	1.56247	0.17415	1.57585	0.20214	1.56497	0.19017	1.54886	0.18455	1.55364	0.18831	1.55282	0.18135	1.55327	0.17581	1.47722	0.2289	1.44412	0.23174	1.41879	0.22546	793309	0.19423	1.38962	0.16632	1.37164	0.14212	1.34772	0.11465	1.31808	0.08668
1.30083	1.5816	0.03897	1.57463	0.06271	1.56814	0.09516	1.55519	0.12896	1.54409	0.16202	1.53119	0.1872	1.50739	0.2317	1.49564	0.27568	1.47128	0.28873	1.46002	0.30315	1.45025	0.3116	1.44313	0.31545	1.43721	0.31393	1.42074	0.3144	1.40193	0.30787	1.38117	0.30406	1.36817	0.28116	1.34793	0.25672	1.33201	0.23038	1.30787	0.20397	1.28749	0.17474
1.70109	1.57927	0.0516	1.56922	0.08248	1.55595	0.12354	1.53732	0.16712	1.52142	0.20822	1.4999	0.2374	1.46922	0.2933	1.44112	0.33988	1.41307	0.36021	1.3989	0.37945	1.38918	0.38863	1.38001	0.39485	1.37205	0.39588	1.35548	0.39772	1.34571	0.38574	493445	0.37978	1.31377	0.35504	1.30191	0.32939	379489	0.29877	1.27373	0.26882	1.25607	0.23606
2.22108	1.57518	0.06599	1.56233	0.10544	1.54217	0.1586	1.5143	0.21044	1.48505	0.2565	1.45902	0.2951	1.40915	0.35552	1.36925	0.4084	1.33842	0.43535	1.31518	0.45346	1.30201	0.46241	1.29143	0.46976	1.28539	0.47032	1.26785	0.47131	1.25684	0.46108	1.24156	0.45072	1.23805	0.42872	156691	0.39987	1.23312	0.36892	1.22221	0.33503	1.21222	0.30015
2.90091	1.56924	0.08791	1.54953	0.13649	1.51589	0.19791	1.47468	0.25732	1.43277	0.30958	1.39391	0.35006	1.329	0.41532	1.27077	0.46831	1.23238	0.49712	1.20552	0.51439	1.18805	0.52331	1.17581	0.53069	1.16544	0.53155	1.14929	0.53339	1.14337	0.52205	1.1317	0.51422	1.13482	0.49321	1.13999	0.46405	1.1469	0.435	1.14729	0.40024	1.14872	0.35862
3.79572	1.56016	0.11325	1.53017	0.17137	1.47763	0.24183	1.419	0.30674	1.3603	0.35856	1.31118	0.39958	1.22522	0.46352	1.15165	0.51102	1.10413	0.53706	1.0727	0.55366	1.052	0.56215	1.03569	0.56706	1.02828	0.569	1.01119	0.56906	1.00704	0.56154	0.997	0.55293	1.00773	0.53503	1.02078	0.5123	1.03755	0.48507	1.05028	0.4531	1.06356	0.4161
4.92219	1.54698	0.14361	1.50031	0.20915	1.42925	0.28443	1.35081	0.34844	1.277	0.3965	1.21403	0.43349	1.11242	0.48945	1.0257	0.52779	0.97211	0.54954	0.93446	0.56205	0.91301	0.56978	0.89463	0.57274	0.88787	0.57318	0.86913	0.57477	0.86843	0.56711	0.86193	0.56418	0.87186	0.54739	0.88907	0.533	0.91627	0.51833	0.94103	0.49267	0.9652	0.45425
6.42475	1.52714	0.17918	1.46028	0.24953	1.36588	0.32211	1.26759	0.37774	1.1824	0.41701	1.10751	0.4472	0.99104	0.49025	0.89789	0.5168	0.83877	0.53226	0.79863	0.54081	0.77507	0.54427	0.75675	0.54657	0.74824	0.5469	0.72972	0.54587	0.72963	0.54452	0.72442	0.53677	0.7387	0.53263	0.76057	0.52463	0.78641	0.51473	0.81475	0.49722	0.84841	0.47542
8.40705	1.50636	0.22231	1.41928	0.29104	1.30086	0.35373	1.18439	0.39555	1.08878	0.42347	1.00829	0.44188	0.88303	0.4699	0.78507	0.48587	0.72143	0.49356	0.68247	0.49682	0.65907	0.50067	0.64148	0.50054	0.63097	0.50052	0.61361	0.49872	0.61221	0.49807	0.60939	0.49345	0.6214	0.49303	0.64115	0.49417	0.66908	0.49092	0.69938	0.48501	0.73498	0.47429
10.9382	1.46685	0.26592	1.35844	0.32522	1.22199	0.37032	1.09782	0.39588	0.9965	0.40943	0.91469	0.41799	0.78526	0.4312	0.68816	0.4373	0.62597	0.43922	0.58702	0.43963	0.56244	0.43943	0.54531	0.43859	0.53552	0.43925	0.5186	0.43601	0.51652	0.43682	0.51368	0.43389	0.52469	0.43761	0.54124	0.44251	0.56531	0.44696	0.59309	0.44896	0.62777	0.44933
14.29395	1.41602	0.31106	1.28834	0.35273	1.14398	0.37725	1.01682	0.38515	0.9143	0.38463	0.83342	0.3838	0.70582	0.38408	0.61087	0.38208	0.54965	0.3788	0.51246	0.37642	0.48945	0.37587	0.47266	0.37349	0.46228	0.37273	0.44698	0.36947	0.44351	0.37208	0.43985	0.37041	0.44823	0.37542	0.46116	0.38347	0.48004	0.39159	0.50315	0.39977	0.53284	0.40705
18.60828	1.35011	0.35159	1.21505	0.37276	1.06619	0.37606	0.94334	0.3671	0.84522	0.35546	0.76653	0.34593	0.64345	0.33594	0.55206	0.32811	0.4938	0.32171	0.45867	0.31784	0.43549	0.31509	0.42019	0.31284	0.41013	0.31199	0.39486	0.30812	0.39065	0.31092	0.38887	0.30972	0.39242	0.31561	0.40162	0.32421	0.41524	0.33546	0.43361	0.34617	0.45884	0.35928
24.2203	1.27345	0.38503	1.13705	0.3846	0.99477	0.36818	0.87761	0.34588	0.78576	0.32491	0.71129	0.30877	0.5948	0.29085	0.50691	0.27812	0.45246	0.2704	0.41743	0.26441	0.39621	0.26108	0.38194	0.25852	0.37216	0.25741	0.35766	0.25315	0.35301	0.25559	0.34929	0.25564	0.35337	0.26127	0.35805	0.26927	0.36269	0.28221	0.38143	0.29186	0.40019	0.30634
31.62443	1.18603	0.40758	1.0559	0.38777	0.92401	0.35594	0.81694	0.32293	0.73333	0.29503	0.66606	0.27407	0.55472	0.24981	0.47298	0.23504	0.42004	0.22459	0.38878	0.21882	0.3675	0.21463	0.35338	0.21144	0.34421	0.21016	0.33049	0.20666	0.32487	0.20903	0.32182	0.20771	0.32256	0.21414	0.32556	0.22194	0.33237	0.23276	0.34122	0.24473	0.3543	0.26006
41.23997	1.09563	0.41777	0.9768	0.38324	0.85799	0.34045	0.76282	0.30077	0.68831	0.26809	0.62647	0.24402	0.52403	0.21548	0.44652	0.19809	0.39455	0.18648	0.36531	0.18022	0.34627	0.17591	0.33321	0.17304	0.32443	0.17143	0.31127	0.16847	0.30479	0.17054	0.30177	0.17001	0.30166	0.17488	0.30303	0.18206	0.30645	0.19173	0.31191	0.20302	0.32077	0.21685
53.77547	1.00713	0.41707	0.90184	0.37239	0.79827	0.32305	0.71426	0.27951	0.64894	0.24461	0.59368	0.21868	0.49892	0.1871	0.42584	0.16779	0.37836	0.15642	0.34908	0.14937	0.33057	0.14492	0.31813	0.14206	0.3097	0.14004	0.29701	0.13744	0.2908	0.13881	0.28723	0.13856	0.28551	0.14303	0.28554	0.14933	0.28704	0.15718	0.2905	0.16708	0.29607	0.17965
70.15535	0.92398	0.40739	0.83327	0.35699	0.74322	0.30446	0.67095	0.25982	0.61495	0.22426	0.56575	0.19743	0.4778	0.16376	0.40882	0.14334	0.3644	0.13105	0.3363	0.12452	0.31861	0.12041	0.30682	0.11708	0.2989	0.11536	0.28642	0.11314	0.28007	0.11438	0.2767	0.11416	0.27397	0.11765	0.27298	0.12272	0.27344	0.12963	0.27493	0.13814	0.27782	0.14917
91.60999	0.84605	0.39047	0.77018	0.33843	0.69334	0.28535	0.63187	0.24118	0.58368	0.20625	0.54133	0.1794	0.46035	0.14511	0.39565	0.12352	0.35282	0.11137	0.32666	0.10507	0.31003	0.09942	0.29882	0.09781	0.29027	0.09578	0.27851	0.09319	0.27203	0.09419	0.2683	0.09429	0.26551	0.0971	0.26403	0.10169	0.263	0.10698	0.26334	0.11431	0.26448	0.1235
119.38417	0.77629	0.36898	0.71366	0.31832	0.64841	0.26635	0.59642	0.22385	0.55523	0.19051	0.51854	0.1645	0.44493	0.1296	0.38347	0.10859	0.34344	0.09618	0.31898	0.08896	0.30249	0.08472	0.29152	0.08172	0.28406	0.07999	0.27216	0.07777	0.26566	0.07869	0.26211	0.07869	0.259	0.08117	0.25653	0.08445	0.25482	0.08938	0.25399	0.09528	0.25392	0.10285
155.7516	0.71235	0.34397	0.66036	0.29545	0.60666	0.24703	0.5631	0.20741	0.52755	0.17607	0.49657	0.15135	0.42961	0.11702	0.37293	0.09495	0.33476	0.08278	0.31081	0.0761	0.29583	0.07219	0.28506	0.06921	0.27819	0.06793	0.26666	0.06524	0.2602	0.06595	0.25653	0.06584	0.2531	0.06798	0.25011	0.07089	0.2482	0.07511	0.2471	0.08047	0.24562	0.08655
203.02756	0.65479	0.31736	0.61246	0.27283	0.5678	0.22805	0.53163	0.19168	0.50184	0.16318	0.47466	0.13978	0.41498	0.10633	0.36229	0.08478	0.32637	0.07254	0.3041	0.0651	0.28941	0.06121	0.2796	0.05891	0.27217	0.05742	0.26147	0.0556	0.25503	0.0559	0.25141	0.0558	0.24788	0.05819	0.24522	0.06117	0.24199	0.06349	0.24002	0.06816	0.2385	0.07375
264.65109	0.60245	0.29028	0.56859	0.2504	0.53178	0.20973	0.50191	0.17672	0.47684	0.15024	0.45389	0.12952	0.40075	0.09709	0.35242	0.07479	0.31824	0.06378	0.29751	0.05707	0.28335	0.05328	0.27417	0.05037	0.2672	0.04933	0.25665	0.04762	0.25033	0.04739	0.24721	0.04722	0.24349	0.04877	0.24003	0.05032	0.23741	0.05282	0.23623	0.05563	0.23299	0.05962
345.68585	0.55544	0.26366	0.5287	0.22864	0.49941	0.19259	0.47456	0.1628	0.45355	0.13851	0.43401	0.11996	0.38694	0.08904	0.3425	0.06839	0.31096	0.05697	0.29107	0.05003	0.27753	0.0465	0.26856	0.04427	0.262	0.04279	0.25156	0.04135	0.24543	0.04069	0.24186	0.04131	0.23834	0.04303	0.23415	0.04465	0.23118	0.04695	0.2281	0.04951	0.22533	0.0532
451.06815	0.51535	0.23894	0.49241	0.207	0.47044	0.17627	0.4483	0.1494	0.43159	0.12797	0.41578	0.11174	0.37384	0.08216	0.33611	0.06355	0.30537	0.0522	0.28448	0.04354	0.27219	0.04096	0.26373	0.03899	0.25787	0.03787	0.24768	0.03688	0.24144	0.03626	0.23798	0.03704	0.23427	0.03859	0.22921	0.03979	0.22641	0.04194	0.22283	0.04344	0.22001	0.04678
588.29065	0.48071	0.21664	0.4612	0.18864	0.4441	0.16194	0.42789	0.13847	0.413	0.119	0.39903	0.10411	0.36248	0.07648	0.32661	0.05838	0.29727	0.04681	0.28017	0.03928	0.26921	0.03639	0.26048	0.03542	0.25498	0.03429	0.24332	0.03267	0.23788	0.03286	0.234	0.03354	0.23004	0.03492	0.22528	0.03576	0.22101	0.03761	0.21816	0.04038	0.21429	0.04174
767.43616	0.44774	0.19495	0.434	0.17027	0.41897	0.14806	0.40613	0.12773	0.39578	0.10992	0.38347	0.09602	0.35172	0.07249	0.31718	0.05359	0.30194	0.05333	0.27583	0.03637	0.264	0.03351	0.25623	0.0318	0.25066	0.03034	0.24016	0.02942	0.23283	0.02821	0.2301	0.0308	0.22637	0.03113	0.22193	0.03174	0.21841	0.03308	0.21435	0.03468	0.21091	0.03576
999.04095	0.39543	0.16664	0.38193	0.14644	0.37354	0.12927	0.36512	0.11264	0.35396	0.09708	0.34588	0.08514	0.32101	0.06523			0.26985	0.0379	0.25275	0.03307	0.24495	0.03113	0.23754	0.02909	0.23064	0.02682	0.222	0.02567	0.21624	0.02704	0.21351	0.02839	0.20673	0.02555	0.20345	0.02924	0.20154	0.03165	0.19784	0.03172	0.1931	0.03258
AC frequency / Hz	χ' 0.70 T / cm3 mol-1	χ'' 0.70 T / cm3 mol-1	χ' 0.80 T / cm3 mol-1	χ'' 0.80 T / cm3 mol-1	χ' 0.90 T / cm3 mol-1	χ'' 0.90 T / cm3 mol-1	χ' 1.00 T / cm3 mol-1	χ'' 1.00 T / cm3 mol-1	χ' 1.10 T / cm3 mol-1	χ'' 1.10 T / cm3 mol-1	χ' 1.20 T / cm3 mol-1	χ'' 1.20 T / cm3 mol-1	χ' 1.30 T / cm3 mol-1	χ'' 1.30 T / cm3 mol-1	χ' 1.40 T / cm3 mol-1	χ'' 1.40 T / cm3 mol-1	χ' 1.50 T / cm3 mol-1	χ'' 1.50 T / cm3 mol-1	χ' 1.60 T / cm3 mol-1	χ'' 1.60 T / cm3 mol-1	χ' 1.70 T / cm3 mol-1	χ'' 1.70 T / cm3 mol-1	χ' 1.80 T / cm3 mol-1	χ'' 1.80 T / cm3 mol-1	χ' 1.90 T / cm3 mol-1	χ'' 1.90 T / cm3 mol-1	χ' 2.00 T / cm3 mol-1	χ'' 2.00 T / cm3 mol-1
10	0.74703	0.39965	0.73205	0.35362	0.80636	0.29869	0.79843	0.20621	0.77557	0.19142	0.73759	0.14203	0.70862	0.08335	0.65357	0.06658	0.5864	0.07303	0.5988	0.03175	0.55655	0.0369	0.47711	0.06974	0.43419	0.01068	0.41539	0.01059
12.5459	0.63199	0.4098	0.66908	0.37354	0.76261	0.33022	0.75541	0.28196	0.74795	0.24481	0.73452	0.13845	0.68101	0.13335	0.64236	0.08817	0.6055	0.07067	0.54161	0.06551	0.52847	0.00423	0.47321	0.0209	0.45849	-0.00512	0.41361	0.05635
15.73998	0.54807	0.39548	0.62792	0.37893	0.65511	0.34718	0.691	0.29253	0.74745	0.2544	0.69455	0.17298	0.68242	0.12918	0.64473	0.10202	0.57444	0.10323	0.55913	0.0605	0.51412	0.04102	0.47953	0.02072	0.45009	0.03248	0.38106	0.00917
19.74697	0.48863	0.35547	0.54791	0.37465	0.60088	0.33601	0.64646	0.29174	0.66743	0.29941	0.66733	0.21028	0.65856	0.15454	0.61412	0.14026	0.58155	0.09243	0.54954	0.0777	0.51978	0.04373	0.48183	0.04836	0.43134	0.03409	0.38677	0.03588
24.774	0.43895	0.32535	0.4816	0.32396	0.55837	0.32374	0.58456	0.31178	0.6153	0.3353	0.65983	0.24003	0.63108	0.15022	0.6009	0.17341	0.56827	0.10831	0.57136	0.07702	0.47384	0.06519	0.43107	0.03873	0.40147	0.07324	0.39732	0.05091
31.08108	0.37695	0.29068	0.42595	0.30843	0.48544	0.30887	0.53576	0.2978	0.5769	0.31991	0.59806	0.22369	0.58615	0.19079	0.5772	0.16337	0.56263	0.1198	0.5255	0.08972	0.49648	0.07432	0.45572	0.06306	0.42559	0.04833	0.39587	0.0407
38.99394	0.34855	0.23952	0.38951	0.26607	0.4322	0.28651	0.48156	0.28456	0.52444	0.28946	0.55082	0.25045	0.55966	0.21202	0.54267	0.18036	0.53378	0.14318	0.51551	0.11109	0.48658	0.09642	0.45438	0.06617	0.42336	0.05716	0.39079	0.04412
48.92078	0.31611	0.21779	0.34742	0.24024	0.39263	0.26334	0.42938	0.26633	0.46866	0.28291	0.4998	0.24188	0.51716	0.21714	0.51469	0.18923	0.50203	0.15278	0.4877	0.12271	0.46558	0.09814	0.43505	0.0793	0.4138	0.06429	0.38397	0.04965
61.37488	0.2924	0.18288	0.31795	0.21406	0.35432	0.23353	0.39133	0.25008	0.42246	0.26237	0.45444	0.23716	0.46411	0.22279	0.47667	0.19193	0.47505	0.16017	0.47519	0.13663	0.45385	0.1082	0.42696	0.09064	0.4029	0.07585	0.37317	0.06005
77	0.27347	0.15664	0.29158	0.18266	0.31812	0.20862	0.35317	0.22633	0.38721	0.23712	0.41965	0.22952	0.43079	0.21761	0.4428	0.19659	0.45388	0.17095	0.448	0.14529	0.43445	0.12309	0.41522	0.09973	0.39403	0.08197	0.36819	0.06662
100	0.26146	0.13157	0.28205	0.1513	0.29796	0.17453	0.3177	0.19157	0.33706	0.21988	0.36839	0.2169	0.3795	0.21453	0.40356	0.19665	0.4061	0.17657	0.41446	0.15001	0.4102	0.13652	0.39333	0.11964	0.37778	0.08959	0.35352	0.07087
125.57968	0.24826	0.11079	0.25285	0.13371	0.26744	0.14735	0.28445	0.17777	0.29622	0.19654	0.33299	0.20161	0.35929	0.19951	0.36712	0.19043	0.37459	0.17814	0.37902	0.16427	0.3767	0.14422	0.36388	0.12032	0.36402	0.09666	0.34055	0.08187
157.70969	0.24219	0.09847	0.24191	0.11371	0.2457	0.13414	0.26376	0.15465	0.28254	0.16814	0.30432	0.18606	0.31923	0.181	0.33231	0.18156	0.35131	0.17435	0.35507	0.16055	0.34479	0.14768	0.34416	0.12636	0.33979	0.11111	0.32556	0.093
198.05965	0.23001	0.08241	0.23541	0.10184	0.23884	0.11574	0.24166	0.13505	0.25499	0.15332	0.26832	0.16713	0.28777	0.16659	0.30539	0.1744	0.31898	0.16863	0.316	0.16219	0.32388	0.14631	0.31978	0.13265	0.32127	0.11537	0.30851	0.09439
248.74138	0.22745	0.06856	0.22611	0.08484	0.22637	0.09883	0.23416	0.11526	0.23468	0.13235	0.24898	0.14894	0.26666	0.15385	0.27277	0.15849	0.28112	0.1605	0.28692	0.15283	0.29272	0.14663	0.30026	0.13426	0.29457	0.11872	0.28844	0.10236
312.38024	0.22643	0.06034	0.21998	0.07121	0.21974	0.08433	0.22417	0.1006	0.22713	0.11456	0.2354	0.1256	0.24232	0.13528	0.25206	0.14295	0.25605	0.14593	0.26385	0.14505	0.26895	0.13975	0.27236	0.13059	0.27774	0.12051	0.26992	0.10576
392.30009	0.22037	0.05469	0.21733	0.06464	0.21767	0.07371	0.21675	0.0869	0.21664	0.09963	0.21893	0.11074	0.22462	0.12095	0.22913	0.12936	0.23515	0.13253	0.24234	0.13521	0.24779	0.13247	0.25101	0.12642	0.25668	0.1163	0.25154	0.10636
492.65983	0.21891	0.04862	0.21383	0.05524	0.21029	0.06591	0.20938	0.07553	0.2103	0.08677	0.20704	0.09689	0.2118	0.10588	0.2133	0.11461	0.21551	0.11889	0.22124	0.12283	0.22681	0.12304	0.23064	0.12214	0.2333	0.11497	0.23339	0.10644
618.71016	0.21234	0.04145	0.2056	0.04662	0.20438	0.0571	0.2004	0.06157	0.20029	0.07499	0.20401	0.08107	0.19908	0.09186	0.20005	0.09874	0.20171	0.10783	0.2039	0.11149	0.20853	0.11743	0.20935	0.11441	0.21479	0.11145	0.20948	0.10234
777	0.20985	0.04335	0.20489	0.04597	0.2004	0.05068	0.19716	0.05753	0.19153	0.06597	0.18846	0.07267	0.18793	0.08098	0.18668	0.08799	0.18871	0.09436	0.18752	0.09963	0.1929	0.09839	0.19008	0.10414	0.19663	0.10283	0.19582	0.10244
1000	0.20679	0.03602	0.20064	0.03968	0.19641	0.0448	0.1933	0.04967	0.18804	0.05623	0.18456	0.06364	0.17888	0.06896	0.17816	0.07435	0.17743	0.0814	0.1768	0.08704	0.17547	0.08975	0.17614	0.09268	0.1769	0.09382	0.17644	0.09393
1258.90028	0.20518	0.03481	0.19869	0.0376	0.19101	0.03935	0.19029	0.04684	0.17988	0.04964	0.17433	0.05407	0.17313	0.05952	0.16996	0.0656	0.16472	0.07307	0.16539	0.07548	0.15966	0.08151	0.15994	0.08349	0.16109	0.08524	0.16223	0.08266
1584.90028	0.19894	0.03276	0.1935	0.03555	0.18913	0.03699	0.18245	0.04174	0.17842	0.04536	0.17303	0.04827	0.16932	0.05278	0.16433	0.05766	0.15936	0.06094	0.15496	0.0654	0.15501	0.07043	0.15376	0.07313	0.15186	0.07745	0.15019	0.07846
1995.30009	0.19613	0.03259	0.19069	0.03426	0.18412	0.03572	0.18064	0.03869	0.1743	0.04053	0.16813	0.04319	0.16255	0.04699	0.15851	0.05024	0.15386	0.05374	0.14861	0.05762	0.14562	0.06133	0.14307	0.06469	0.14171	0.0675	0.1383	0.06913
2511.90075	0.19254	0.03267	0.18634	0.03343	0.18091	0.03379	0.17497	0.03563	0.1701	0.03688	0.16552	0.03959	0.15875	0.04172	0.15341	0.04482	0.14914	0.0482	0.143	0.05062	0.13889	0.054	0.13541	0.05677	0.13227	0.05904	0.12989	0.06154
3162.30009	0.1882	0.03262	0.18282	0.03248	0.17684	0.03336	0.17131	0.03394	0.16713	0.03548	0.16164	0.03684	0.15597	0.03839	0.15067	0.04085	0.14491	0.04286	0.14038	0.04485	0.13433	0.04759	0.13039	0.04952	0.1265	0.05242	0.12366	0.05455
3981.09972	0.1839	0.03334	0.1788	0.03209	0.17335	0.03225	0.16784	0.03229	0.15244	0.03228	0.15827	0.02695	0.15367	0.02887	0.14943	0.02809	0.14459	0.02974	0.13978	0.02993	0.1413	0.03495	0.13742	0.03661	0.12175	0.04527	0.12063	0.04751
5011.89935	0.17935	0.03397	0.17448	0.03318	0.16922	0.03223	0.16398	0.03229	0.15923	0.03102	0.15413	0.03128	0.14862	0.03216	0.14314	0.03237	0.13802	0.03382	0.13196	0.03562	0.12634	0.03696	0.12202	0.03818	0.11708	0.03957	0.1131	0.04152
6309.59972	0.17473	0.03419	0.17035	0.03304	0.16531	0.03223	0.16127	0.03113	0.15546	0.03045	0.1504	0.03016	0.14407	0.02985	0.13877	0.0302	0.13323	0.03103	0.12792	0.03143	0.12297	0.03268	0.1172	0.03327	0.11158	0.03464	0.10734	0.03577
7943.30009	0.16954	0.03429	0.16521	0.03298	0.16098	0.03177	0.15657	0.03068	0.15118	0.02927	0.14628	0.02815	0.1423	0.02871	0.13775	0.02938	0.13155	0.02907	0.1251	0.02986	0.12068	0.0304	0.11604	0.02994	0.11083	0.03101	0.10524	0.0333
10000	0.16436	0.03434	0.16001	0.03342	0.1564	0.03236	0.1519	0.03046	0.14811	0.02905	0.1436	0.02895	0.13888	0.02938	0.13551	0.02961	0.12978	0.03002	0.12307	0.02797	0.11852	0.02822	0.11284	0.02744	0.10753	0.02972	0.10249	0.03379

## Sheet: Figure S9
Wavenumber / cm-1	Transmittance / %
674.992	88.501
675.956	87.5662
676.92	86.8233
677.885	86.68
678.849	87.0732
679.813	88.1307
680.778	89.4504
681.742	89.3725
682.706	88.6407
683.67	90.5282
684.635	93.6576
685.599	95.6073
686.563	95.8681
687.527	96.3315
688.492	97.2375
689.456	97.9135
690.42	98.2113
691.385	98.3228
692.349	98.463
693.313	98.5251
694.277	98.7832
695.242	98.9218
696.206	98.977
697.17	98.999
698.134	99.0575
699.099	99.1256
700.063	99.2004
701.027	99.0681
701.991	98.8606
702.956	99.0523
703.92	99.0362
704.884	99.0087
705.849	99.0188
706.813	99.1164
707.777	99.2212
708.741	99.2652
709.706	99.2292
710.67	99.1806
711.634	99.5014
712.598	99.0964
713.563	98.7538
714.527	98.7341
715.491	98.6762
716.456	98.4878
717.42	98.3295
718.384	98.2311
719.348	98.1544
720.313	98.1018
721.277	98.0524
722.241	98.0226
723.206	97.9996
724.17	97.9706
725.134	97.9487
726.098	97.9132
727.063	98.0031
728.027	97.7946
728.991	97.5626
729.955	97.6225
730.92	97.4891
731.884	97.2994
732.848	97.0791
733.813	96.9431
734.777	96.6551
735.741	96.3938
736.705	96.1465
737.67	95.9557
738.634	95.8291
739.598	95.7418
740.562	95.5258
741.527	95.758
742.491	95.8986
743.455	95.8387
744.42	95.9056
745.384	95.9728
746.348	95.9681
747.312	95.8885
748.277	95.7634
749.241	95.6487
750.205	95.5339
751.169	95.3654
752.134	95.0319
753.098	94.8853
754.062	94.6443
755.027	94.3143
755.991	94.0139
756.955	93.6941
757.919	93.3535
758.884	92.9961
759.848	92.6323
760.812	92.3106
761.777	92.0281
762.741	91.7246
763.705	91.4409
764.669	91.1042
765.634	90.7363
766.598	90.353
767.562	89.95
768.526	89.51
769.491	89.0007
770.455	88.4558
771.419	87.9102
772.384	87.3649
773.348	86.7903
774.312	86.1976
775.276	85.5994
776.241	84.9634
777.205	84.2469
778.169	83.4296
779.133	82.4881
780.098	81.3964
781.062	80.1418
782.026	78.6874
782.99	77.0781
783.955	75.3117
784.919	73.3806
785.883	71.2801
786.848	68.9565
787.812	66.5062
788.776	63.9246
789.74	61.184
790.705	58.397
791.669	55.2031
792.633	51.9179
793.597	48.9687
794.562	47.5039
795.526	47.5065
796.49	48.8085
797.455	50.5768
798.419	52.7356
799.383	54.6029
800.347	55.699
801.312	56.2605
802.276	56.5177
803.24	56.1714
804.205	55.8126
805.169	55.1045
806.133	55.0615
807.097	55.0811
808.062	54.9657
809.026	54.9725
809.99	55.0151
810.955	54.9819
811.919	55.2057
812.883	55.3446
813.847	55.2276
814.812	54.6895
815.776	54.1262
816.74	54.1541
817.704	55.4681
818.669	57.6314
819.633	59.2178
820.597	61.0395
821.562	62.4179
822.526	63.202
823.49	63.9711
824.454	64.6017
825.419	64.9862
826.383	65.1996
827.347	65.2196
828.311	65.1837
829.276	65.251
830.24	65.2822
831.204	65.1012
832.168	65.0802
833.133	65.2048
834.097	65.3956
835.061	65.551
836.026	66.2473
836.99	67.1791
837.954	68.2174
838.918	69.0879
839.883	70.0978
840.847	71.0802
841.811	71.5315
842.775	71.259
843.74	71.1941
844.704	70.9286
845.668	70.6666
846.633	70.2623
847.597	69.9045
848.561	69.6482
849.525	69.5265
850.49	69.4414
851.454	69.6284
852.418	70.12
853.383	70.6998
854.347	71.4645
855.311	72.3709
856.275	73.3647
857.24	74.4458
858.204	75.5289
859.168	76.6649
860.132	77.7958
861.097	78.8002
862.061	79.8966
863.025	80.8493
863.99	81.999
864.954	82.6617
865.918	83.503
866.882	84.2847
867.847	84.9776
868.811	85.5874
869.775	86.1574
870.74	86.7058
871.704	87.2144
872.668	87.6602
873.632	88.0437
874.597	88.3842
875.561	88.6818
876.525	88.9523
877.489	89.1976
878.454	89.4039
879.418	89.558
880.382	89.6717
881.346	89.7705
882.311	89.8835
883.275	89.9912
884.239	90.0539
885.204	90.0861
886.168	90.1275
887.132	90.1764
888.096	90.2258
889.061	90.2732
890.025	90.3111
890.989	90.336
891.953	90.3687
892.918	90.427
893.882	90.5292
894.846	90.6572
895.811	90.7924
896.775	90.9249
897.739	91.072
898.703	91.2434
899.668	91.4198
900.632	91.5667
901.596	91.6641
902.561	91.7007
903.525	91.6886
904.489	91.647
905.453	91.5815
906.418	91.4832
907.382	91.3459
908.346	91.1736
909.31	90.9985
910.275	90.8467
911.239	90.735
912.203	90.6583
913.168	90.5913
914.132	90.5174
915.096	90.4506
916.06	90.4101
917.025	90.3967
917.989	90.373
918.953	90.3186
919.918	90.2506
920.882	90.1844
921.846	90.1263
922.81	90.0778
923.774	90.0356
924.739	89.9939
925.703	89.9452
926.667	89.8969
927.632	89.8494
928.596	89.7966
929.56	89.7202
930.524	89.6167
931.489	89.5045
932.453	89.407
933.417	89.3266
934.382	89.2464
935.346	89.2029
936.31	89.1364
937.274	89.0642
938.239	89.0099
939.203	88.9782
940.167	88.9553
941.131	88.9182
942.096	88.8704
943.06	88.83
944.024	88.8102
944.989	88.828
945.953	88.8815
946.917	88.9425
947.881	89.0048
948.846	89.0697
949.81	89.1351
950.774	89.1997
951.739	89.2568
952.703	89.2789
953.667	89.2605
954.631	89.217
955.596	89.1561
956.56	89.066
957.524	88.9371
958.488	88.763
959.453	88.5307
960.417	88.2311
961.381	87.8817
962.346	87.4898
963.31	87.0402
964.274	86.5169
965.238	85.9193
966.203	85.2536
967.167	84.5492
968.131	83.8318
969.096	83.1156
970.06	82.4097
971.024	81.7375
971.988	81.0799
972.952	80.5385
973.917	80.0429
974.881	79.507
975.845	79.0375
976.81	78.2478
977.774	77.6718
978.738	76.5124
979.702	74.7011
980.667	72.4523
981.631	69.9649
982.595	67.4096
983.56	64.8897
984.524	62.7171
985.488	60.4414
986.452	59.0339
987.417	58.8477
988.381	59.8356
989.345	61.1703
990.309	62.6186
991.274	63.8505
992.238	64.7454
993.202	65.2208
994.167	65.2453
995.131	64.8071
996.095	63.7564
997.059	61.7291
998.024	58.944
998.988	55.7487
999.952	54.1819
1000.92	54.9829
1001.88	57.1782
1002.85	59.3126
1003.81	61.0525
1004.77	62.465
1005.74	64.1638
1006.7	66.0378
1007.67	68.4626
1008.63	70.9296
1009.6	73.1578
1010.56	75.3745
1011.52	77.2627
1012.49	78.8631
1013.45	80.1597
1014.42	81.3235
1015.38	82.2396
1016.35	82.9483
1017.31	83.4942
1018.27	83.9147
1019.24	84.2452
1020.2	84.5167
1021.17	84.748
1022.13	84.9387
1023.1	85.0913
1024.06	85.2105
1025.02	85.3047
1025.99	85.38
1026.95	85.4257
1027.92	85.3999
1028.88	85.3058
1029.85	85.1596
1030.81	84.9697
1031.77	84.7556
1032.74	84.5362
1033.7	84.3156
1034.67	84.098
1035.63	83.8862
1036.6	83.6894
1037.56	83.4984
1038.52	83.3096
1039.49	83.1248
1040.45	82.931
1041.42	82.7177
1042.38	82.4999
1043.34	82.2786
1044.31	82.0484
1045.27	81.8011
1046.24	81.5424
1047.2	81.3005
1048.17	81.0876
1049.13	80.8909
1050.09	80.6945
1051.06	80.4058
1052.02	80.2078
1052.99	80.1456
1053.95	79.9026
1054.92	79.4483
1055.88	79.2292
1056.84	78.9268
1057.81	78.889
1058.77	78.868
1059.74	78.9516
1060.7	79.1911
1061.67	79.4509
1062.63	80.0022
1063.59	80.6058
1064.56	81.1671
1065.52	81.7049
1066.49	82.2034
1067.45	82.643
1068.42	82.9794
1069.38	83.1859
1070.34	83.2649
1071.31	83.108
1072.27	83.0425
1073.24	82.7385
1074.2	82.1372
1075.17	81.2116
1076.13	80.2845
1077.09	78.9399
1078.06	77.0692
1079.02	74.4706
1079.99	71.5369
1080.95	68.8579
1081.92	67.1003
1082.88	65.4073
1083.84	63.1283
1084.81	61.2425
1085.77	59.709
1086.74	58.563
1087.7	58.6052
1088.66	60.1811
1089.63	61.8468
1090.59	61.9372
1091.56	59.22
1092.52	53.4231
1093.49	45.0847
1094.45	36.541
1095.41	31.7193
1096.38	33.909
1097.34	42.1221
1098.31	52.7305
1099.27	62.8161
1100.24	70.9078
1101.2	76.8177
1102.16	81.0407
1103.13	84.0241
1104.09	86.4308
1105.06	88.0342
1106.02	89.1778
1106.99	90.0462
1107.95	90.8258
1108.91	91.5327
1109.88	92.1178
1110.84	92.5879
1111.81	93.0065
1112.77	93.4102
1113.74	93.7856
1114.7	94.1209
1115.66	94.4301
1116.63	94.7202
1117.59	94.989
1118.56	95.2394
1119.52	95.4831
1120.49	95.715
1121.45	95.9363
1122.41	96.1518
1123.38	96.3698
1124.34	96.5924
1125.31	96.8094
1126.27	97.0047
1127.24	97.1638
1128.2	97.2892
1129.16	97.4199
1130.13	97.4648
1131.09	97.4912
1132.06	97.4723
1133.02	97.4133
1133.99	97.3454
1134.95	97.2818
1135.91	97.2283
1136.88	97.194
1137.84	97.141
1138.81	97.1147
1139.77	97.0485
1140.74	97.0283
1141.7	96.9404
1142.66	96.8918
1143.63	96.8171
1144.59	96.6774
1145.56	96.5747
1146.52	96.4243
1147.49	96.2916
1148.45	96.0628
1149.41	95.8691
1150.38	95.6732
1151.34	95.4946
1152.31	95.3513
1153.27	95.2755
1154.24	95.2158
1155.2	95.2414
1156.16	95.4401
1157.13	95.5674
1158.09	95.8493
1159.06	96.0515
1160.02	96.1384
1160.99	96.2912
1161.95	96.4641
1162.91	96.7391
1163.88	96.9112
1164.84	97.1562
1165.81	97.3083
1166.77	97.4446
1167.74	97.5588
1168.7	97.6151
1169.66	97.6432
1170.63	97.651
1171.59	97.5772
1172.56	97.5057
1173.52	97.4123
1174.49	97.3471
1175.45	97.2226
1176.41	97.1044
1177.38	96.9997
1178.34	96.8888
1179.31	96.755
1180.27	96.5997
1181.24	96.4364
1182.2	96.3103
1183.16	96.1647
1184.13	96.0319
1185.09	95.9296
1186.06	95.8838
1187.02	95.8184
1187.99	95.7963
1188.95	95.821
1189.91	95.8698
1190.88	95.8622
1191.84	95.9079
1192.81	95.9446
1193.77	96.0343
1194.74	95.9312
1195.7	95.8457
1196.66	95.6792
1197.63	95.6912
1198.59	95.7222
1199.56	95.7538
1200.52	95.7113
1201.48	95.7634
1202.45	95.7967
1203.41	95.8941
1204.38	96.0009
1205.34	96.0943
1206.31	96.2188
1207.27	96.3717
1208.23	96.4917
1209.2	96.5498
1210.16	96.6989
1211.13	96.8304
1212.09	96.8559
1213.06	96.7458
1214.02	96.6755
1214.98	96.529
1215.95	96.4603
1216.91	96.3134
1217.88	96.1937
1218.84	96.115
1219.81	96.0234
1220.77	95.9193
1221.73	95.9204
1222.7	95.8255
1223.66	95.8816
1224.63	95.68
1225.59	95.4628
1226.56	95.22
1227.52	95.0118
1228.48	94.7212
1229.45	94.4093
1230.41	94.0938
1231.38	93.7446
1232.34	93.3986
1233.31	93.0675
1234.27	92.6302
1235.23	92.2135
1236.2	91.6822
1237.16	91.0775
1238.13	90.4501
1239.09	89.7524
1240.06	88.9996
1241.02	88.2111
1241.98	87.4022
1242.95	86.5788
1243.91	85.7372
1244.88	84.8845
1245.84	84.0325
1246.81	83.2009
1247.77	82.4072
1248.73	81.6731
1249.7	80.9723
1250.66	80.4205
1251.63	79.9472
1252.59	79.5806
1253.56	79.3345
1254.52	79.1912
1255.48	79.1227
1256.45	79.1061
1257.41	79.1976
1258.38	79.3539
1259.34	79.3965
1260.31	79.607
1261.27	79.7098
1262.23	80.0193
1263.2	80.5032
1264.16	80.8471
1265.13	81.2501
1266.09	81.5262
1267.06	81.7656
1268.02	81.9039
1268.98	82.0743
1269.95	82.12
1270.91	81.9186
1271.88	81.8073
1272.84	81.5754
1273.81	81.5843
1274.77	81.8597
1275.73	82.3047
1276.7	82.7502
1277.66	83.1617
1278.63	83.7232
1279.59	84.3234
1280.56	84.9244
1281.52	85.4983
1282.48	86.0395
1283.45	86.5542
1284.41	87.0161
1285.38	87.384
1286.34	87.6397
1287.31	87.7979
1288.27	87.9472
1289.23	87.9471
1290.2	87.9089
1291.16	87.7646
1292.13	87.77
1293.09	87.8838
1294.06	87.9543
1295.02	88.0703
1295.98	88.2049
1296.95	88.3727
1297.91	88.5099
1298.88	88.7497
1299.84	88.8017
1300.81	88.7264
1301.77	88.7223
1302.73	88.6674
1303.7	88.5661
1304.66	88.4413
1305.63	88.3133
1306.59	88.1901
1307.56	88.0651
1308.52	87.927
1309.48	87.7656
1310.45	87.5855
1311.41	87.3919
1312.38	87.1885
1313.34	86.9557
1314.31	86.6782
1315.27	86.3523
1316.23	85.9858
1317.2	85.5766
1318.16	85.1218
1319.13	84.6275
1320.09	84.1221
1321.06	83.6398
1322.02	83.2095
1322.98	82.711
1323.95	82.3007
1324.91	82.1426
1325.88	82.1338
1326.84	82.0709
1327.81	82.043
1328.77	81.8627
1329.73	81.6346
1330.7	81.4268
1331.66	81.1621
1332.63	81.0544
1333.59	81.1054
1334.56	80.9557
1335.52	80.719
1336.48	80.217
1337.45	79.5528
1338.41	78.6586
1339.38	77.5927
1340.34	76.4878
1341.31	75.5034
1342.27	75.2159
1343.23	75.49
1344.2	75.7133
1345.16	75.9666
1346.13	76.0401
1347.09	75.9574
1348.06	75.786
1349.02	75.6816
1349.98	75.4801
1350.95	75.2397
1351.91	74.9794
1352.88	74.7331
1353.84	74.4851
1354.81	74.3183
1355.77	74.2496
1356.73	74.2223
1357.7	74.1586
1358.66	74.3752
1359.63	74.9014
1360.59	75.3555
1361.56	75.8711
1362.52	76.1157
1363.48	76.5769
1364.45	76.8174
1365.41	76.7755
1366.38	76.7992
1367.34	76.651
1368.31	76.5486
1369.27	76.3026
1370.23	76.1167
1371.2	75.7127
1372.16	75.3235
1373.13	74.8863
1374.09	74.4233
1375.06	74.1872
1376.02	73.8242
1376.98	73.4806
1377.95	73.1457
1378.91	72.7961
1379.88	72.4659
1380.84	72.0452
1381.81	71.6296
1382.77	71.1399
1383.73	70.5289
1384.7	69.9725
1385.66	69.4173
1386.63	68.721
1387.59	67.8017
1388.56	66.6451
1389.52	65.3068
1390.48	63.6839
1391.45	61.9976
1392.41	59.9978
1393.38	58.2094
1394.34	56.7842
1395.31	56.9334
1396.27	58.2703
1397.23	59.8485
1398.2	61.3459
1399.16	63.5285
1400.13	65.6119
1401.09	67.0782
1402.05	68.5675
1403.02	69.8589
1403.98	70.7042
1404.95	71.1999
1405.91	71.1458
1406.88	70.6347
1407.84	69.9873
1408.8	69.8456
1409.77	70.1335
1410.73	70.1842
1411.7	70.0016
1412.66	69.6434
1413.63	69.2751
1414.59	68.9779
1415.55	68.5989
1416.52	68.2999
1417.48	67.8455
1418.45	67.5736
1419.41	67.3669
1420.38	67.6296
1421.34	67.7877
1422.3	68.285
1423.27	69.0328
1424.23	70.5289
1425.2	71.7705
1426.16	73.0291
1427.13	74.3053
1428.09	75.3747
1429.05	76.1126
1430.02	76.8981
1430.98	77.5217
1431.95	77.6886
1432.91	77.9003
1433.88	78.004
1434.84	78.042
1435.8	77.8158
1436.77	77.8091
1437.73	77.9259
1438.7	77.8758
1439.66	77.8248
1440.62	77.7824
1441.59	77.7414
1442.55	77.6823
1443.52	77.5914
1444.48	77.4762
1445.45	77.3622
1446.41	77.2367
1447.38	77.1104
1448.34	76.9673
1449.3	76.7846
1450.27	76.5487
1451.23	76.2552
1452.2	76.0055
1453.16	75.699
1454.12	75.1947
1455.09	74.837
1456.05	74.3542
1457.02	74.0492
1457.98	73.9146
1458.95	73.7374
1459.91	73.7064
1460.88	73.5938
1461.84	73.3962
1462.8	73.3138
1463.77	73.3648
1464.73	73.4982
1465.7	73.7761
1466.66	74.0486
1467.62	74.6205
1468.59	75.6835
1469.55	76.6498
1470.52	77.6176
1471.48	78.3722
1472.45	79.4156
1473.41	80.4747
1474.38	81.1696
1475.34	81.2538
1476.3	81.1932
1477.27	81.0017
1478.23	80.7028
1479.2	80.5815
1480.16	80.8513
1481.12	81.6847
1482.09	82.8521
1483.05	83.686
1484.02	84.1458
1484.98	84.3162
1485.95	84.5272
1486.91	84.7428
1487.88	85.2034
1488.84	85.3593
1489.8	85.3735
1490.77	85.6229
1491.73	85.8576
1492.7	85.7699
1493.66	85.7277
1494.62	85.6708
1495.59	85.5068
1496.55	85.4839
1497.52	85.4111
1498.48	85.2896
1499.45	85.223
1500.41	85.0507
1501.38	84.8695
1502.34	84.7505
1503.3	84.5275
1504.27	84.1346
1505.23	83.7326
1506.2	83.189
1507.16	83.4397
1508.12	83.2642
1509.09	83.1096
1510.05	82.9634
1511.02	82.7825
1511.98	82.5769
1512.95	82.3809
1513.91	82.1031
1514.88	81.7545
1515.84	81.3075
1516.8	80.8782
1517.77	80.7739
1518.73	80.6825
1519.7	80.1442
1520.66	79.5317
1521.62	79.6452
1522.59	79.4955
1523.55	79.1836
1524.52	78.9442
1525.48	78.7356
1526.45	78.5426
1527.41	78.2965
1528.37	77.9872
1529.34	77.7436
1530.3	77.4427
1531.27	77.1996
1532.23	76.7613
1533.2	76.4384
1534.16	76.3092
1535.12	76.1629
1536.09	75.8641
1537.05	75.4151
1538.02	74.9368
1538.98	74.1359
1539.95	74.4343
1540.91	74.4409
1541.87	74.2
1542.84	73.8201
1543.8	73.6342
1544.77	73.4002
1545.73	73.2204
1546.7	72.9848
1547.66	72.6603
1548.62	72.4058
1549.59	72.0708
1550.55	72.0101
1551.52	71.8521
1552.48	71.5772
1553.45	71.2712
1554.41	71.2393
1555.37	71.3519
1556.34	71.0389
1557.3	70.675
1558.27	70.0992
1559.23	71.1899
1560.19	72.3883
1561.16	72.3653
1562.12	72.3229
1563.09	72.5314
1564.05	72.628
1565.02	73.053
1565.98	73.2575
1566.94	73.4837
1567.91	73.6931
1568.87	73.5609
1569.84	74.2584
1570.8	74.739
1571.77	74.8833
1572.73	75.0357
1573.69	75.1365
1574.66	75.1912
1575.62	75.1029
1576.59	75.6207
1577.55	75.8746
1578.52	75.9251
1579.48	75.9506
1580.44	76.0467
1581.41	76.1223
1582.37	76.1538
1583.34	76.1281
1584.3	76.1239
1585.27	76.1307
1586.23	76.1389
1587.19	76.1458
1588.16	76.1521
1589.12	76.1567
1590.09	76.1641
1591.05	76.1747
1592.02	76.1949
1592.98	76.2287
1593.94	76.2739
1594.91	76.3271
1595.87	76.3911
1596.84	76.4634
1597.8	76.5471
1598.77	76.6489
1599.73	76.7718
1600.69	76.8985
1601.66	77.0284
1602.62	77.1618
1603.59	77.292
1604.55	77.4333
1605.52	77.5764
1606.48	77.7442
1607.44	77.9384
1608.41	78.1731
1609.37	78.3457
1610.34	78.6605
1611.3	78.8977
1612.27	79.2476
1613.23	79.6013
1614.19	79.8526
1615.16	80.0673
1616.12	80.0309
1617.09	80.7767
1618.05	81.2263
1619.02	81.5285
1619.98	81.7642
1620.94	82.0162
1621.91	82.1745
1622.87	82.3195
1623.84	82.8165
1624.8	83.2344
1625.77	83.3255
1626.73	83.5862
1627.69	83.6901
1628.66	84.0463
1629.62	84.1825
1630.59	84.2818
1631.55	84.3303
1632.52	84.3176
1633.48	84.2884
1634.44	84.1234
1635.41	83.9347
1636.37	83.7722
1637.34	83.4772
1638.3	83.1041
1639.27	82.6784
1640.23	82.1499
1641.19	81.472
1642.16	80.6214
1643.12	79.7132
1644.09	78.6934
1645.05	77.6457
1646.02	76.0792
1646.98	74.5183
1647.94	73.2424
1648.91	72.2298
1649.87	71.1718
1650.84	70.1713
1651.8	69.2058
1652.77	68.2496
1653.73	67.1348
1654.69	67.048
1655.66	66.891
1656.62	66.7529
1657.59	66.8476
1658.55	67.1491
1659.52	67.6243
1660.48	68.2379
1661.44	68.7274
1662.41	69.5946
1663.37	70.7522
1664.34	71.5708
1665.3	72.4408
1666.27	73.5289
1667.23	74.4733
1668.19	75.2041
1669.16	76.4487
1670.12	77.561
1671.09	78.3779
1672.05	79.4734
1673.02	80.342
1673.98	81.0872
1674.94	81.8306
1675.91	83.0944
1676.87	83.8256
1677.84	84.5579
1678.8	85.1668
1679.77	85.8019
1680.73	86.681
1681.69	87.2506
1682.66	87.4743
1683.62	87.2578
1684.59	88.5103
1685.55	89.7087
1686.52	90.1126
1687.48	90.3989
1688.44	90.9502
1689.41	91.3534
1690.37	91.8762
1691.34	92.2593
1692.3	92.542
1693.27	92.7678
1694.23	92.9607
1695.19	92.9162
1696.16	93.3442
1697.12	93.6948
1698.09	93.7825
1699.05	93.8572
1700.02	93.5543
1700.98	94.386
1701.94	94.6778
1702.91	94.8258
1703.87	94.8246
1704.84	95.0163
1705.8	95.0631
1706.77	95.2984
1707.73	95.4236
1708.69	95.5475
1709.66	95.6069
1710.62	95.722
1711.59	95.7807
1712.55	95.7851
1713.52	95.7759
1714.48	95.7752
1715.44	95.9153
1716.41	95.8454
1717.37	95.5948
1718.34	95.857
1719.3	96.0639
1720.27	96.1878
1721.23	96.2464
1722.19	96.2692
1723.16	96.3614
1724.12	96.4186
1725.09	96.4191
1726.05	96.424
1727.02	96.443
1727.98	96.4438
1728.94	96.3795
1729.91	96.3703
1730.87	96.3734
1731.84	96.3936
1732.8	96.2903
1733.77	96.1098
1734.73	96.4755
1735.69	96.6843
1736.66	96.6369
1737.62	96.6754
1738.59	96.7444
1739.55	96.7296
1740.52	96.8758
1741.48	96.8891
1742.44	96.9197
1743.41	96.9573
1744.37	96.9896
1745.34	97.0091
1746.3	97.0281
1747.27	97.047
1748.23	97.0963
1749.19	97.1739
1750.16	97.244
1751.12	97.2874
1752.09	97.3887
1753.05	97.4837
1754.02	97.5125
1754.98	97.5709
1755.94	97.5273
1756.91	97.5882
1757.87	97.6108
1758.84	97.6101
1759.8	97.6478
1760.76	97.554
1761.73	97.6215
1762.69	97.8054
1763.66	97.8872
1764.62	97.9134
1765.59	97.9491
1766.55	97.9455
1767.51	97.9477
1768.48	97.9422
1769.44	98.0038
1770.41	97.9287
1771.37	97.6999
1772.34	97.8795
1773.3	98.2081
1774.26	98.1994
1775.23	98.2066
1776.19	98.2762
1777.16	98.3693
1778.12	98.4336
1779.09	98.4401
1780.05	98.4016
1781.01	98.4711
1781.98	98.5115
1782.94	98.5482
1783.91	98.5961
1784.87	98.5835
1785.84	98.6756
1786.8	98.6729
1787.76	98.6928
1788.73	98.6874
1789.69	98.6493
1790.66	98.5747
1791.62	98.459
1792.59	98.6142
1793.55	98.7801
1794.51	98.7179
1795.48	98.6971
1796.44	98.7115
1797.41	98.7577
1798.37	98.7205
1799.34	98.6292
1800.3	98.6917
1801.26	98.7043
1802.23	98.7132
1803.19	98.711
1804.16	98.7243
1805.12	98.7176
1806.09	98.7102
1807.05	98.684
1808.01	98.6672
1808.98	98.653
1809.94	98.6406
1810.91	98.6416
1811.87	98.6542
1812.84	98.6782
1813.8	98.7095
1814.76	98.7439
1815.73	98.785
1816.69	98.8306
1817.66	98.877
1818.62	98.9047
1819.59	98.9111
1820.55	98.9287
1821.51	98.9673
1822.48	99.014
1823.44	99.0294
1824.41	98.9438
1825.37	99.0203
1826.34	99.1543
1827.3	99.1411
1828.26	99.0812
1829.23	98.9116
1830.19	99.1663
1831.16	99.1981
1832.12	99.2015
1833.09	99.2088
1834.05	99.2473
1835.01	99.2981
1835.98	99.2946
1836.94	99.2526
1837.91	99.3169
1838.87	99.328
1839.84	99.368
1840.8	99.3037
1841.76	99.2776
1842.73	99.1923
1843.69	98.9944
1844.66	99.2899
1845.62	99.4165
1846.59	99.3423
1847.55	99.3977
1848.51	99.462
1849.48	99.5199
1850.44	99.5525
1851.41	99.549
1852.37	99.5585
1853.34	99.5812
1854.3	99.6008
1855.26	99.6058
1856.23	99.607
1857.19	99.6129
1858.16	99.6212
1859.12	99.6344
1860.09	99.6483
1861.05	99.6528
1862.01	99.6349
1862.98	99.5899
1863.94	99.5803
1864.91	99.5222
1865.87	99.4935
1866.84	99.423
1867.8	99.3561
1868.76	99.4201
1869.73	99.4884
1870.69	99.6144
1871.66	99.5563
1872.62	99.5967
1873.58	99.6168
1874.55	99.6141
1875.51	99.5944
1876.48	99.5704
1877.44	99.5632
1878.41	99.5617
1879.37	99.5546
1880.33	99.5479
1881.3	99.544
1882.26	99.5446
1883.23	99.5358
1884.19	99.5224
1885.16	99.5101
1886.12	99.4943
1887.08	99.481
1888.05	99.4794
1889.01	99.4042
1889.98	99.4844
1890.94	99.4828
1891.91	99.4787
1892.87	99.4807
1893.83	99.4964
1894.8	99.52
1895.76	99.5422
1896.73	99.5503
1897.69	99.5566
1898.66	99.569
1899.62	99.5837
1900.58	99.6035
1901.55	99.6164
1902.51	99.6113
1903.48	99.5917
1904.44	99.5676
1905.41	99.5473
1906.37	99.5312
1907.33	99.5254
1908.3	99.5307
1909.26	99.543
1910.23	99.5543
1911.19	99.5449
1912.15	99.5166
1913.12	99.5138
1914.08	99.5066
1915.05	99.5097
1916.01	99.4901
1916.98	99.3654
1917.94	99.4255
1918.9	99.533
1919.87	99.4991
1920.83	99.4293
1921.8	99.3454
1922.76	99.3797
1923.73	99.4635
1924.69	99.4952
1925.65	99.4444
1926.62	99.457
1927.58	99.4669
1928.55	99.4567
1929.51	99.4167
1930.48	99.3632
1931.44	99.3252
1932.4	99.2973
1933.37	99.2649
1934.33	99.227
1935.3	99.1813
1936.26	99.1196
1937.23	99.0653
1938.19	99.034
1939.15	99.0153
1940.12	98.9959
1941.08	98.9761
1942.05	98.9508
1943.01	98.954
1943.98	98.9744
1944.94	98.9623
1945.9	98.9624
1946.87	98.956
1947.83	98.9448
1948.8	98.9173
1949.76	98.875
1950.73	98.8427
1951.69	98.815
1952.65	98.7803
1953.62	98.7427
1954.58	98.7056
1955.55	98.6706
1956.51	98.6381
1957.48	98.6014
1958.44	98.5582
1959.4	98.5145
1960.37	98.4691
1961.33	98.4164
1962.3	98.3661
1963.26	98.3252
1964.23	98.2857
1965.19	98.2433
1966.15	98.2007
1967.12	98.1567
1968.08	98.1072
1969.05	98.0553
1970.01	97.994
1970.98	97.915
1971.94	97.8271
1972.9	97.7368
1973.87	97.6386
1974.83	97.5324
1975.8	97.427
1976.76	97.3175
1977.73	97.1971
1978.69	97.0667
1979.65	96.9317
1980.62	96.7919
1981.58	96.6408
1982.55	96.4777
1983.51	96.2998
1984.48	96.11
1985.44	95.9095
1986.4	95.6886
1987.37	95.4479
1988.33	95.1883
1989.3	94.9027
1990.26	94.5873
1991.23	94.2371
1992.19	93.8384
1993.15	93.3774
1994.12	92.9342
1995.08	92.3495
1996.05	91.7299
1997.01	91.062
1997.98	90.3551
1998.94	89.7322
1999.9	89.2014
2000.87	88.9006
2001.83	88.8516
2002.8	89.0889
2003.76	89.3479
2004.73	89.7168
2005.69	90.1693
2006.65	90.6541
2007.62	91.1389
2008.58	91.5982
2009.55	92.0769
2010.51	92.3955
2011.48	92.7352
2012.44	93.0308
2013.4	93.2802
2014.37	93.4921
2015.33	93.6751
2016.3	93.8448
2017.26	94.0097
2018.23	94.1617
2019.19	94.2944
2020.15	94.405
2021.12	94.4952
2022.08	94.5665
2023.05	94.6228
2024.01	94.6618
2024.97	94.6757
2025.94	94.659
2026.9	94.6158
2027.87	94.5529
2028.83	94.472
2029.8	94.377
2030.76	94.2769
2031.72	94.181
2032.69	94.0994
2033.65	94.0464
2034.62	94.0392
2035.58	94.0923
2036.55	94.2133
2037.51	94.3976
2038.47	94.6333
2039.44	94.9051
2040.4	95.2068
2041.37	95.53
2042.33	95.8555
2043.3	96.1667
2044.26	96.4572
2045.22	96.7242
2046.19	96.9636
2047.15	97.1842
2048.12	97.3872
2049.08	97.5673
2050.05	97.7269
2051.01	97.872
2051.97	98.0021
2052.94	98.1135
2053.9	98.2127
2054.87	98.3056
2055.83	98.3903
2056.8	98.4658
2057.76	98.5375
2058.72	98.603
2059.69	98.658
2060.65	98.7096
2061.62	98.7626
2062.58	98.8182
2063.55	98.8775
2064.51	98.9401
2065.47	99.0031
2066.44	99.064
2067.4	99.1208
2068.37	99.1749
2069.33	99.2333
2070.3	99.2924
2071.26	99.344
2072.22	99.3838
2073.19	99.4142
2074.15	99.4408
2075.12	99.4694
2076.08	99.4999
2077.05	99.5228
2078.01	99.5365
2078.97	99.5464
2079.94	99.5512
2080.9	99.5505
2081.87	99.5512
2082.83	99.5614
2083.8	99.5743
2084.76	99.5854
2085.72	99.6011
2086.69	99.6216
2087.65	99.6417
2088.62	99.6581
2089.58	99.6735
2090.55	99.6818
2091.51	99.6929
2092.47	99.7029
2093.44	99.711
2094.4	99.7152
2095.37	99.7168
2096.33	99.7173
2097.3	99.7169
2098.26	99.7126
2099.22	99.7069
2100.19	99.7026
2101.15	99.6979
2102.12	99.6917
2103.08	99.6863
2104.05	99.6793
2105.01	99.6747
2105.97	99.6762
2106.94	99.681
2107.9	99.687
2108.87	99.6902
2109.83	99.6912
2110.8	99.6929
2111.76	99.6952
2112.72	99.699
2113.69	99.7048
2114.65	99.7106
2115.62	99.7129
2116.58	99.7149
2117.55	99.7186
2118.51	99.7254
2119.47	99.7342
2120.44	99.7448
2121.4	99.7572
2122.37	99.7692
2123.33	99.7821
2124.3	99.7965
2125.26	99.8129
2126.22	99.8295
2127.19	99.8455
2128.15	99.8579
2129.12	99.8678
2130.08	99.8794
2131.05	99.8928
2132.01	99.9103
2132.97	99.9293
2133.94	99.9451
2134.9	99.962
2135.87	99.9772
2136.83	99.9827
2137.8	99.984
2138.76	99.9947
2139.72	100.007
2140.69	100.01
2141.65	100.007
2142.62	100.003
2143.58	99.9997
2144.55	100.001
2145.51	100.012
2146.47	100.025
2147.44	100.031
2148.4	100.034
2149.37	100.03
2150.33	100.021
2151.3	100.021
2152.26	100.03
2153.22	100.029
2154.19	100.022
2155.15	100.019
2156.12	100.017
2157.08	100.012
2158.05	100.012
2159.01	100.017
2159.97	100.02
2160.94	100.017
2161.9	100.01
2162.87	100.005
2163.83	100.006
2164.8	100.014
2165.76	100.018
2166.72	100.018
2167.69	100.018
2168.65	100.012
2169.62	100.003
2170.58	99.9961
2171.55	99.992
2172.51	99.986
2173.47	99.9762
2174.44	99.963
2175.4	99.9482
2176.37	99.9367
2177.33	99.9334
2178.3	99.9343
2179.26	99.9286
2180.22	99.9185
2181.19	99.9087
2182.15	99.9007
2183.12	99.9023
2184.08	99.9111
2185.05	99.9172
2186.01	99.9194
2186.97	99.9172
2187.94	99.9121
2188.9	99.9022
2189.87	99.8884
2190.83	99.8738
2191.8	99.8525
2192.76	99.8231
2193.72	99.7926
2194.69	99.7657
2195.65	99.7451
2196.62	99.7312
2197.58	99.7159
2198.55	99.697
2199.51	99.6783
2200.47	99.662
2201.44	99.6463
2202.4	99.63
2203.37	99.6124
2204.33	99.5957
2205.3	99.5774
2206.26	99.5584
2207.22	99.5422
2208.19	99.5318
2209.15	99.5273
2210.12	99.5213
2211.08	99.5067
2212.05	99.4901
2213.01	99.4766
2213.97	99.4653
2214.94	99.454
2215.9	99.4466
2216.87	99.4429
2217.83	99.4407
2218.8	99.4349
2219.76	99.4274
2220.72	99.4205
2221.69	99.4114
2222.65	99.3996
2223.62	99.3821
2224.58	99.3609
2225.54	99.3431
2226.51	99.3266
2227.47	99.3055
2228.44	99.283
2229.4	99.2638
2230.37	99.2484
2231.33	99.2325
2232.29	99.2135
2233.26	99.1967
2234.22	99.1803
2235.19	99.1571
2236.15	99.1321
2237.12	99.1087
2238.08	99.0901
2239.04	99.073
2240.01	99.0551
2240.97	99.0382
2241.94	99.0272
2242.9	99.0248
2243.87	99.0302
2244.83	99.0359
2245.79	99.0405
2246.76	99.0454
2247.72	99.0478
2248.69	99.0477
2249.65	99.0549
2250.62	99.0715
2251.58	99.088
2252.54	99.0979
2253.51	99.1051
2254.47	99.1204
2255.44	99.1476
2256.4	99.1835
2257.36	99.2232
2258.33	99.2593
2259.29	99.2894
2260.26	99.3146
2261.22	99.3402
2262.19	99.3731
2263.15	99.4117
2264.11	99.4482
2265.08	99.4782
2266.04	99.5039
2267.01	99.5239
2267.97	99.5458
2268.94	99.5683
2269.9	99.5899
2270.86	99.6098
2271.83	99.6274
2272.79	99.6393
2273.76	99.6531
2274.72	99.6753
2275.69	99.7045
2276.65	99.7339
2277.61	99.7607
2278.58	99.7877
2279.54	99.8138
2280.51	99.829
2281.47	99.8334
2282.44	99.8341
2283.4	99.8278
2284.36	99.8182
2285.33	99.8104
2286.29	99.7995
2287.26	99.786
2288.22	99.7746
2289.19	99.7674
2290.15	99.7584
2291.11	99.746
2292.08	99.7314
2293.04	99.7237
2294.01	99.7128
2294.97	99.6983
2295.94	99.6873
2296.9	99.672
2297.86	99.6616
2298.83	99.6489
2299.79	99.6326
2300.76	99.5988
2301.72	99.5712
2302.69	99.5522
2303.65	99.5384
2304.61	99.5204
2305.58	99.5063
2306.54	99.4958
2307.51	99.4744
2308.47	99.4462
2309.44	99.4229
2310.4	99.4088
2311.36	99.3991
2312.33	99.3839
2313.29	99.3475
2314.26	99.2945
2315.22	99.255
2316.19	99.2279
2317.15	99.2069
2318.11	99.1913
2319.08	99.1157
2320.04	99.1463
2321.01	99.103
2321.97	99.0654
2322.94	99.0398
2323.9	99.025
2324.86	99.01
2325.83	98.9947
2326.79	98.9617
2327.76	98.9385
2328.72	98.9217
2329.69	98.8974
2330.65	98.8642
2331.61	98.844
2332.58	98.8191
2333.54	98.8047
2334.51	98.787
2335.47	98.778
2336.44	98.7782
2337.4	98.7665
2338.36	98.7538
2339.33	98.7438
2340.29	98.7337
2341.26	98.7381
2342.22	98.7582
2343.19	98.7843
2344.15	98.8645
2345.11	98.9412
2346.08	99.0133
2347.04	99.0691
2348.01	99.2012
2348.97	99.1954
2349.94	98.9749
2350.9	98.8912
2351.86	98.7819
2352.83	98.6056
2353.79	98.5053
2354.76	98.3991
2355.72	98.2963
2356.69	98.4673
2357.65	98.1779
2358.61	98.1815
2359.58	98.1662
2360.54	98.1029
2361.51	98.2304
2362.47	98.2435
2363.44	98.4127
2364.4	98.55
2365.36	98.4567
2366.33	98.457
2367.29	98.5388
2368.26	98.6824
2369.22	98.7394
2370.19	98.7963
2371.15	98.864
2372.11	98.9512
2373.08	99.0217
2374.04	99.0709
2375.01	99.1049
2375.97	99.1406
2376.94	99.1818
2377.9	99.2323
2378.86	99.2826
2379.83	99.3276
2380.79	99.3654
2381.76	99.3966
2382.72	99.4224
2383.69	99.4374
2384.65	99.4477
2385.61	99.463
2386.58	99.4746
2387.54	99.4784
2388.51	99.4733
2389.47	99.4696
2390.43	99.4698
2391.4	99.4659
2392.36	99.4564
2393.33	99.4481
2394.29	99.449
2395.26	99.455
2396.22	99.4522
2397.18	99.4432
2398.15	99.4434
2399.11	99.4495
2400.08	99.4461
2401.04	99.4364
2402.01	99.4262
2402.97	99.4239
2403.93	99.424
2404.9	99.4207
2405.86	99.4193
2406.83	99.4228
2407.79	99.4261
2408.76	99.42
2409.72	99.4077
2410.68	99.4081
2411.65	99.4261
2412.61	99.4467
2413.58	99.4592
2414.54	99.4679
2415.51	99.4786
2416.47	99.4925
2417.43	99.509
2418.4	99.524
2419.36	99.5337
2420.33	99.5367
2421.29	99.5348
2422.26	99.5363
2423.22	99.5439
2424.18	99.5578
2425.15	99.5715
2426.11	99.58
2427.08	99.5787
2428.04	99.5682
2429.01	99.5537
2429.97	99.5416
2430.93	99.5354
2431.9	99.5312
2432.86	99.52
2433.83	99.5031
2434.79	99.4881
2435.76	99.4773
2436.72	99.4666
2437.68	99.4582
2438.65	99.448
2439.61	99.428
2440.58	99.399
2441.54	99.367
2442.51	99.3359
2443.47	99.3109
2444.43	99.2897
2445.4	99.2679
2446.36	99.243
2447.33	99.2215
2448.29	99.2014
2449.26	99.1836
2450.22	99.1646
2451.18	99.1418
2452.15	99.1193
2453.11	99.0993
2454.08	99.0895
2455.04	99.0856
2456.01	99.0841
2456.97	99.0835
2457.93	99.0826
2458.9	99.0893
2459.86	99.1034
2460.83	99.1219
2461.79	99.1367
2462.76	99.1432
2463.72	99.1411
2464.68	99.1401
2465.65	99.152
2466.61	99.1739
2467.58	99.1978
2468.54	99.213
2469.51	99.2234
2470.47	99.2355
2471.43	99.2503
2472.4	99.2742
2473.36	99.301
2474.33	99.3215
2475.29	99.3318
2476.26	99.3345
2477.22	99.3384
2478.18	99.3473
2479.15	99.3603
2480.11	99.3696
2481.08	99.3702
2482.04	99.3672
2483.01	99.3722
2483.97	99.3868
2484.93	99.401
2485.9	99.4143
2486.86	99.4243
2487.83	99.4327
2488.79	99.4455
2489.76	99.4589
2490.72	99.4697
2491.68	99.4791
2492.65	99.4848
2493.61	99.4859
2494.58	99.4908
2495.54	99.5068
2496.51	99.526
2497.47	99.54
2498.43	99.5495
2499.4	99.5587
2500.36	99.5724
2501.33	99.5952
2502.29	99.6194
2503.26	99.6312
2504.22	99.6312
2505.18	99.623
2506.15	99.6118
2507.11	99.6051
2508.08	99.6044
2509.04	99.608
2510.01	99.6072
2510.97	99.6073
2511.93	99.6166
2512.9	99.63
2513.86	99.6427
2514.83	99.6565
2515.79	99.6668
2516.76	99.6653
2517.72	99.6568
2518.68	99.6461
2519.65	99.6389
2520.61	99.6335
2521.58	99.6268
2522.54	99.6244
2523.51	99.6271
2524.47	99.6337
2525.43	99.6432
2526.4	99.6507
2527.36	99.6499
2528.33	99.6452
2529.29	99.6389
2530.26	99.6301
2531.22	99.6262
2532.18	99.6261
2533.15	99.6262
2534.11	99.6258
2535.08	99.6209
2536.04	99.6141
2537.01	99.6105
2537.97	99.6077
2538.93	99.6018
2539.9	99.5901
2540.86	99.5745
2541.83	99.5629
2542.79	99.5561
2543.76	99.5555
2544.72	99.5602
2545.68	99.564
2546.65	99.5644
2547.61	99.5616
2548.58	99.5551
2549.54	99.5495
2550.51	99.5466
2551.47	99.5421
2552.43	99.5365
2553.4	99.5336
2554.36	99.5332
2555.33	99.534
2556.29	99.535
2557.26	99.5381
2558.22	99.5377
2559.18	99.5337
2560.15	99.5258
2561.11	99.5115
2562.08	99.4992
2563.04	99.4888
2564.01	99.4767
2564.97	99.4647
2565.93	99.4588
2566.9	99.4526
2567.86	99.4391
2568.83	99.4253
2569.79	99.4094
2570.76	99.3908
2571.72	99.3753
2572.68	99.3618
2573.65	99.3459
2574.61	99.3296
2575.58	99.3197
2576.54	99.311
2577.51	99.3011
2578.47	99.2871
2579.43	99.2724
2580.4	99.2574
2581.36	99.2402
2582.33	99.2266
2583.29	99.2126
2584.25	99.2005
2585.22	99.1906
2586.18	99.176
2587.15	99.1575
2588.11	99.1385
2589.08	99.1199
2590.04	99.1037
2591	99.082
2591.97	99.057
2592.93	99.0363
2593.9	99.017
2594.86	98.998
2595.83	98.983
2596.79	98.9703
2597.75	98.959
2598.72	98.9461
2599.68	98.9351
2600.65	98.9202
2601.61	98.9012
[truncated: 1,450 more rows]
